# Supplementary material for: Chromosome-level genome assembly of Bactrocera dorsalis reveals its adaptation and invasion mechanisms
Source: Commun Biol. 2022 Jan 11;5:25. doi: 10.1038/s42003-021-02966-6 (PMC8752857; doi:10.1038/s42003-021-02966-6)
Supplement: Supplementary file 4 — Supplementary Data 1 [file 42003_2021_2966_MOESM4_ESM.zip]

Archive with 9 entries (8 files):
- source data/source data/
- source data/source data/Figure 2 bar.txt
- source data/source data/Figure 2 tree.txt
- source data/source data/Figure 3a.xlsx
- source data/source data/Figure 3b.xls
- source data/source data/Figure 3c.xls
- source data/source data/Figure 4.xlsx
- source data/source data/Figure 5a.xlsx
- source data/source data/Figure 5b.txt
