# Supplementary material for: Chromosome-level genome assembly of Bactrocera dorsalis reveals its adaptation and invasion mechanisms
Source: Commun Biol. 2022 Jan 11;5:25. doi: 10.1038/s42003-021-02966-6 (PMC8752857; doi:10.1038/s42003-021-02966-6)
Supplement: Supplementary file 4 — Supplementary Data 1 [file 42003_2021_2966_MOESM4_ESM.zip › source data/source data/Figure 2 bar.txt]

Species	1:1:1	N:N:N	Orthoptera	Lepidoptera	Diptera	Tephritidae	SD	ND	Others
B. dorsalis	2250	783	0	0	1318	340	73	171	8839
B. latifrons	2291	670	0	0	1259	313	12	34	8072
B. oleae	2278	715	0	0	1283	322	48	104	7991
Z. cucurbitae	2305	670	0	0	1295	336	21	45	7206
C. capitate	2297	672	0	0	1253	322	23	80	7616
R. zephyria	2338	1604	0	0	1452	365	674	2169	8937
D. melanogaster	2211	879	0	0	1312	0	195	590	6189
M. domestica	2244	938	0	0	1544	0	192	595	7240
L. cuprina	2285	718	0	0	1402	0	381	916	7683
B. mori	2280	686	0	1558	0	0	266	2225	7235
S. litura	2250	833	0	1624	0	0	249	797	7938
D. plexippus	2243	758	0	1495	0	0	98	253	7353
P. xylostella	2084	1691	0	1801	0	0	435	1205	7155
L. migratoria	2186	1030	1593	0	0	0	450	1593	3621
