# Supplementary material for: Chromosome-level genome assembly of Bactrocera dorsalis reveals its adaptation and invasion mechanisms
Source: Commun Biol. 2022 Jan 11;5:25. doi: 10.1038/s42003-021-02966-6 (PMC8752857; doi:10.1038/s42003-021-02966-6)
Supplement: Supplementary file 4 — Supplementary Data 1 [file 42003_2021_2966_MOESM4_ESM.zip › source data/source data/Figure 2 tree.txt]

#NEXUS
BEGIN TREES;

	UTREE 1 = ((((((("Zeugodacus_cucurbitae": 24.678413, (("Bactrocera_dorsalis": 5.820595, "Bactrocera_latifrons": 5.820595) [&95%HPD={3.00761, 8.90709}]: 7.645853, "Bactrocera_oleae": 13.466448) [&95%HPD={7.28627, 20.1123}]: 11.211965) [&95%HPD={14.0927, 35.736}]: 22.544050, "Ceratitis_capitata": 47.222463) [&95%HPD={29.7569, 64.483}]: 14.913963, "Rhagoletis_zephyria": 62.136426) [&95%HPD={41.0225, 82.2235}]: 41.196680, ("Lucilia_cuprina": 63.691012, "Musca_domestica": 63.691012) [&95%HPD={41.5781, 85.4681}]: 39.642094) [&95%HPD={77.5516, 125.084}]: 33.768819, "Drosophila_melanogaster": 137.101925) [&95%HPD={107.546, 156.416}]: 131.548354, ((("Bombyx_mori": 77.478949, "Spodoptera_litura": 77.478949) [&95%HPD={49.9494, 115.497}]: 22.264495, "Danaus_plexippus": 99.743444) [&95%HPD={69.008, 145.14}]: 29.214669, "Plutella_xylostella": 128.958113) [&95%HPD={95.5486, 182.691}]: 139.692166) [&95%HPD={193.683, 345.706}]: 87.896469, "Locusta_migratoria": 356.546748) [&95%HPD={327.797, 394.711}];

END;
