# Supplementary material for: Chromosome-level genome assembly of Bactrocera dorsalis reveals its adaptation and invasion mechanisms
Source: Commun Biol. 2022 Jan 11;5:25. doi: 10.1038/s42003-021-02966-6 (PMC8752857; doi:10.1038/s42003-021-02966-6)
Supplement: Supplementary file 4 — Supplementary Data 1 [file 42003_2021_2966_MOESM4_ESM.zip › source data/source data/Figure 3a.xlsx]

## Sheet: Figure 3a
	hsp40	hsp60	hsp70	hsp90	sHSPs	total
B. dorsalis	34	9	17	4	16	80
B. latifrons	35	8	11	3	14	71
B. oleae	33	8	14	3	15	73
Z. cucurbitae	36	7	11	2	15	71
C. capitata	34	8	13	3	14	72
D. melanogaster	41	12	15	3	11	82
L. migratoria	31	12	15	6	14	78
