# Supplementary material for: Chromosome-level genome assembly of Bactrocera dorsalis reveals its adaptation and invasion mechanisms
Source: Commun Biol. 2022 Jan 11;5:25. doi: 10.1038/s42003-021-02966-6 (PMC8752857; doi:10.1038/s42003-021-02966-6)
Supplement: Supplementary file 4 — Supplementary Data 1 [file 42003_2021_2966_MOESM4_ESM.zip › source data/source data/Figure 3b.xls]

## Sheet: all_25_38.FPKM
	X25_01	X25_02	X25_03	X38_01	X38_02	X38_03
EVM0000008	2.06	2.01	2.05	0.26	1.22	0.77
EVM0000009	30.33	60.27	69.9	58.95	72.19	19.81
EVM0000010	62.3	33.02	110.49	33.18	33.55	75.05
EVM0000012	0.65	0.82	0.41	1.18	0.89	1.01
EVM0000013	4.4	3.18	5.14	6.66	6.03	6
EVM0000014	24.68	31.5	22.95	30.62	38.15	21.31
EVM0000016	0.45	0.34	0.51	0.16	0.23	1.34
EVM0000017	3.14	1.57	2.65	2.75	3.03	3.06
EVM0000018	7.67	2.98	11.07	3.14	6.52	10.8
EVM0000019	40.16	27.23	20.62	27.79	20.55	69.14
EVM0000022	0.16	3.2	0.38	0.86	1.16	0.23
EVM0000028	2.13	1.37	1.03	2.89	1.4	2.95
EVM0000029	55.24	101.37	85.11	50.97	85.37	26.27
EVM0000030	10.16	10.89	19.09	14.05	15.54	9.5
EVM0000031	15.46	16.05	14.91	32.99	27.52	20.58
EVM0000034	3.26	2.31	3.27	1.87	2.17	5.01
EVM0000036	54.59	58.71	94.51	22.3	41.55	42.63
EVM0000038	2.21	1.5	1.57	3.5	2.81	1.54
EVM0000039	8.96	4.57	8.27	4.05	5.03	4.61
EVM0000040	0.43	0.47	0.69	0	0.18	0.61
EVM0000041	31.65	51.29	41.86	53.67	58.1	21.53
EVM0000045	42.58	39.51	48.67	31.93	40.76	27.33
EVM0000048	0.4	0.6	0.75	0.68	1.19	1.14
EVM0000049	3.06	5.57	2.59	7.08	5.06	1.65
EVM0000050	3.62	5.45	3.5	14.32	14.34	7.44
EVM0000051	17.87	18.97	20.29	11.66	15.09	9.2
EVM0000052	25.57	18.06	38.33	18.85	22.14	36.48
EVM0000053	11.13	17.45	10.31	8.99	11.1	5.91
EVM0000054	8.06	33.41	15.69	15.54	45.67	9.23
EVM0000055	0.84	2	0.9	2.02	1.45	0.22
EVM0000056	1.32	0.29	1.39	0.61	0.31	4.05
EVM0000057	25.7	32.26	24.72	28.42	25.16	20.78
EVM0000058	2.93	0.49	3.19	0.63	0.47	4.77
EVM0000060	56.27	41.74	57.35	35.83	46.99	35.02
EVM0000061	0.11	0.13	0.49	0.17	0.16	0.76
EVM0000064	2.4	0.74	2.71	0.41	0.27	2.06
EVM0000066	0.41	0.57	0.1	0.3	0.05	0.21
EVM0000069	851.8	2259.65	320.56	1806.75	759.73	447.66
EVM0000074	1.98	3.02	1.9	0.94	2.15	1.09
EVM0000075	151.11	332.45	111.98	226.17	280.08	78.1
EVM0000077	0.42	0.57	0.47	0.4	0.05	0.39
EVM0000078	25.8	18.31	38.7	34.67	33.44	35.53
EVM0000081	16.77	18.13	18.51	17.86	25.47	13.88
EVM0000082	8.92	6.05	16.92	6.66	7.17	17.49
EVM0000083	0.34	0.13	0.14	0.27	0.17	0.35
EVM0000085	0.76	0.65	0.65	0.43	0.52	0.8
EVM0000086	14.08	13.28	13.1	18.15	16.87	10.9
EVM0000087	33.8	80.47	22.62	50.78	62.03	19.22
EVM0000088	3.7	2.17	1.66	2.38	2.73	4.13
EVM0000093	2.31	0.6	2.97	1.59	2.32	4.61
EVM0000094	11.13	6.87	15.72	14.22	11.06	15.82
EVM0000098	4.41	6.01	2.22	4.72	3.51	2.16
EVM0000101	0.67	27.17	19.26	1.2	1.01	0.57
EVM0000102	13.64	25.74	11.35	20.45	20.37	9.31
EVM0000103	9.52	8.22	22.69	7.73	14.86	21.62
EVM0000104	0.2	0.06	0.15	0.13	0.27	0.67
EVM0000105	14.63	5.99	23.09	5.3	4.28	15.96
EVM0000108	48.46	84.27	58.02	40.69	75.73	27.85
EVM0000111	7.46	13.93	4.97	16.63	12.97	4.83
EVM0000112	5.49	3.9	4.25	4.99	4.72	4.21
EVM0000113	10.24	9.89	12.7	13.46	8.93	7.13
EVM0000114	77.02	48.97	100.79	51.25	58.61	49.54
EVM0000115	3.62	1.12	2.76	0.84	1.13	5.16
EVM0000116	15.37	14.86	20.73	13.32	14.16	7.52
EVM0000117	1.74	3.14	1.21	1.64	1.42	0.76
EVM0000120	21.51	44.12	28.13	37.51	26.42	7.88
EVM0000121	0.22	0.43	0.22	0.34	0.41	0.51
EVM0000123	2.94	2.81	5.11	5.39	5.73	7.13
EVM0000125	3667.75	5503.66	4078.08	5687.24	6575.03	2673.52
EVM0000131	3.89	5.29	11.86	3.11	3.9	7.87
EVM0000134	87.95	489.52	139.29	304.36	271.09	91.4
EVM0000135	0.56	0.86	0.17	0.93	0.65	0.46
EVM0000136	22.7	16.72	45.42	15.83	16.05	19.49
EVM0000137	69.93	67.38	93.79	58.26	74.89	55.96
EVM0000138	0.95	0.35	0.46	0.54	0.23	0.87
EVM0000139	11.36	5.48	11.13	3.62	4.77	8.65
EVM0000141	11.26	5.43	8.41	9.14	12.84	8.55
EVM0000143	1.66	0.69	1.03	1.4	1.04	2.38
EVM0000145	8.01	21.14	5.09	32.17	19.36	10.75
EVM0000147	13.61	14.77	13.51	16.35	15.21	12.77
EVM0000148	6.93	3.85	4.46	2.53	1.45	4.07
EVM0000150	2.21	1.52	1.64	1.31	1.15	3.61
EVM0000151	4.17	1.13	19.47	0	1.76	0.44
EVM0000156	1.64	1.57	1.74	1.35	1.29	2.45
EVM0000161	0.5	1.2	1.29	0.41	1.25	3.02
EVM0000162	1.02	2.33	1.17	1.9	2.54	1.55
EVM0000163	50.56	50.59	52.28	52.84	53.14	37.56
EVM0000171	138.04	117.51	149.63	105.7	118.22	82.16
EVM0000172	15.29	15.45	14.12	12.08	17.61	13.21
EVM0000175	28.73	21.33	26.79	13.63	16.09	12.74
EVM0000176	77.5	128.71	49.36	87.74	69.59	32.11
EVM0000177	92.53	73.54	101.4	63.94	63.19	41.03
EVM0000178	5.83	9.6	8.13	11.5	9.71	4
EVM0000181	18.62	15.82	8.72	6.53	4.1	6.5
EVM0000182	3.29	1.89	2.44	2.25	2.2	3.73
EVM0000183	1.9	3.65	1.21	2.32	3.34	0.89
EVM0000185	3.09	0.83	2.66	0.9	1.23	4.33
EVM0000186	655.04	3825.54	823.07	1476.98	1075.09	333.8
EVM0000187	20.21	5.31	7.68	4.36	3.41	15.05
EVM0000188	2.87	5.65	7.91	8.53	11.86	4.11
EVM0000189	22.1	35.65	20.98	27.58	29.74	14.35
EVM0000192	7.17	10.36	5.38	10.61	10.47	5.66
EVM0000198	189.83	1233.45	346.65	493.72	689.01	206.72
EVM0000200	2.45	1.57	1.81	1.62	1.56	3.31
EVM0000205	18.91	22.79	15.47	23.91	30.48	15.96
EVM0000206	1.3	1.57	2.27	2.46	3.53	1.51
EVM0000208	1.46	0.85	0.12	1.45	0.32	0.67
EVM0000209	7.83	3.71	10.34	3.26	4.56	9.93
EVM0000212	3.2	1.92	3.27	0.92	1.56	2.54
EVM0000213	4.38	1.7	3.47	3.01	3.97	2.86
EVM0000215	210.13	220.09	322.01	213.88	262	133.72
EVM0000216	705.05	998.9	651.38	698.84	659.12	267.78
EVM0000218	14.73	28.46	9.91	16.88	12.43	6.42
EVM0000223	0.8	0.37	0.34	0.16	0.26	1.28
EVM0000228	2.55	3.43	1.28	3.03	2.09	1.64
EVM0000229	3.61	3.11	5.15	1.81	2.16	5.78
EVM0000230	5.11	4.57	2.6	2.29	5.01	1.56
EVM0000231	4.69	2.25	7.19	2.37	1.78	6.48
EVM0000232	8.72	5.71	9.28	7.65	7.38	8.01
EVM0000234	15.36	9.89	21.31	21.08	20.25	37.38
EVM0000237	13.28	16.97	12.4	13	13.7	7.42
EVM0000238	0.77	0.5	0.96	1.81	0.71	2.13
EVM0000241	0.92	0.49	0.55	0.75	0.26	1.07
EVM0000243	17.59	28.46	19.05	24.35	29.38	19.68
EVM0000244	13.22	13.74	7.6	10.07	8.32	7.95
EVM0000247	121.23	107.4	129.59	134.03	158.91	104.94
EVM0000249	20.83	60.56	39.2	34.13	37.84	14.75
EVM0000250	0.69	0.22	0.87	0.15	0.09	3.44
EVM0000251	6.65	4.91	11.25	3.92	6.96	10.62
EVM0000252	0.55	0.21	0.41	0.11	0.21	0.96
EVM0000254	37.86	103.2	29.89	135.66	130.94	36.78
EVM0000257	1.09	0.39	0.75	1.38	0.98	1.45
EVM0000258	0.88	0.41	0.71	0.38	0.12	1.61
EVM0000261	0.34	0.38	0.13	0.06	0.18	0.46
EVM0000265	2.85	2.7	2.04	4.47	3.09	3.51
EVM0000267	0.75	0.27	0.58	0.84	0.27	1.18
EVM0000273	5.16	2.91	7.45	3.24	3.22	7.76
EVM0000275	22.51	16.01	17.99	9.12	5.24	2.76
EVM0000282	1.23	0.95	1.08	1.93	1.57	1.9
EVM0000284	5212.08	16164.4	7249.85	10015.2	11187.7	2912.7
EVM0000286	0.37	0.14	0.13	0.55	0.25	0.62
EVM0000287	9.69	22.79	17.36	11.27	22.81	8.26
EVM0000289	2.17	0.66	1.87	0.85	0.33	2.16
EVM0000290	1.98	1.01	1.42	1.42	1.47	2.28
EVM0000291	83.73	98.08	40.76	110.24	46.55	28.71
EVM0000292	2.29	2.51	1.23	1.7	2.11	2.35
EVM0000296	0.32	0.13	0.14	0.09	0.13	0.37
EVM0000297	0.61	0.72	0.29	1.52	0.62	0.62
EVM0000301	3.26	3.29	3.42	5	4.73	4.37
EVM0000303	2.18	5.51	2.2	1.89	0.62	1.11
EVM0000307	5.36	4.73	1.57	4.14	3.5	3.41
EVM0000308	2.16	0.83	2.39	1.09	0.55	3.03
EVM0000309	13.15	15.78	11.09	12.23	13.74	8.61
EVM0000310	14.27	11.07	6.72	10.67	9.29	8.18
EVM0000311	1.5	0.84	1.51	0.21	0.29	1.58
EVM0000313	18.19	58.28	17.71	36.52	35.04	12.12
EVM0000315	53.88	110.2	51.58	95.85	82.27	32.35
EVM0000316	40.5	52.24	49.46	34.58	69.64	28.95
EVM0000317	4.75	2.75	4.6	2.41	1.97	4.62
EVM0000318	3.32	7.46	4.9	3.93	5.68	3.53
EVM0000319	39.65	24.68	43.63	14.5	17.37	22.81
EVM0000320	0.84	0.4	1.49	0.42	0.22	1.86
EVM0000325	0.71	1.25	0.45	2.03	1.37	1.34
EVM0000330	1.66	2.19	3.11	1.19	1.37	2.85
EVM0000331	1.9	1.12	2.94	0.83	1.15	5
EVM0000335	10.2	6.96	18.65	4.99	4.72	13.51
EVM0000336	5.57	5.22	6.21	2.33	4.7	2.49
EVM0000339	3.66	2.72	6.61	0.08	0.58	3.27
EVM0000340	14.07	6.91	22.68	7.11	6.57	16
EVM0000345	2.95	3.39	2.04	4.72	3.95	2.32
EVM0000350	0.55	0.53	0.32	0.79	0.39	0.53
EVM0000352	78.82	47.24	73.78	59.04	56.13	70.9
EVM0000353	1.88	1	4.82	0.35	0.67	3.96
EVM0000355	4.6	4.78	2.3	6.55	6.55	5.31
EVM0000357	2.25	1.02	4.1	0.99	1.38	4.07
EVM0000360	112.07	166.73	74.36	122.9	99.39	44.79
EVM0000362	234.55	318.26	244.4	308.89	410.46	146.97
EVM0000363	0.39	0.12	0.59	0.82	1.39	0.29
EVM0000365	0.29	0.81	0.48	0.66	0.27	0.83
EVM0000367	0.57	0.04	0.59	0.43	0.54	1.02
EVM0000368	106.77	47.64	72.51	56.68	44.95	72.77
EVM0000369	93.65	216.57	131.06	97.76	155.49	53.43
EVM0000371	6.02	5.63	4.45	6.91	5.1	3.32
EVM0000373	1.59	0.07	1.41	1.57	1.89	2.59
EVM0000375	3.51	2.08	1.97	1.79	1.98	4.04
EVM0000376	1.68	0.36	1.38	1.08	1.02	4.58
EVM0000377	0.87	0.21	1.03	0.56	0.38	1.77
EVM0000379	29.61	62.4	30.98	63.32	75.15	19.66
EVM0000382	38.75	24.28	32.79	32.19	31.17	29.36
EVM0000383	0.6	0.08	0.5	0.37	0.18	0.87
EVM0000385	16.98	13.81	22.65	12.29	11.91	16.99
EVM0000387	78.03	44.69	109.06	34.35	47.84	61.64
EVM0000391	60.29	205.47	90.35	154.04	159.28	48.39
EVM0000392	6.1	5.26	6.57	6.31	8.73	5.57
EVM0000393	19.22	17.55	30.99	12.12	23.41	16.56
EVM0000394	1.66	0.89	1.47	1.14	1.87	2.93
EVM0000396	9.36	6.06	6.34	6.75	5.82	7.13
EVM0000397	0.67	0.16	1.71	0.26	0.35	1.03
EVM0000398	59.88	49.5	32.91	27.28	24.17	15.03
EVM0000399	13.5	3	13.07	4.38	5.76	16.42
EVM0000403	5.29	1.55	6.02	1.94	3.05	5.79
EVM0000405	9.31	13.91	10.59	8.15	10.13	5.28
EVM0000408	102.91	133.31	200.68	111.7	125.01	113.95
EVM0000409	28.26	404.14	86.62	89.34	91.06	41.29
EVM0000410	139.74	130.69	55.47	167.01	139.91	80.51
EVM0000411	1.69	3.37	2.11	2.98	2.99	0.86
EVM0000414	75.76	44.42	119.23	31.61	34.88	42.54
EVM0000418	2.42	9.87	3.26	10.96	8.47	2.94
EVM0000419	4554.64	15119.7	5422.27	6791.36	10799.5	2623.73
EVM0000424	43.07	47.27	40.37	111.04	105.37	67.92
EVM0000426	123.83	127.01	82.2	255.02	196.91	130.6
EVM0000427	1.17	4	3.67	3.08	5.4	1.36
EVM0000428	2.16	0.96	2.31	2.03	1.92	2.51
EVM0000429	2.36	2.68	6.25	2.42	3.71	4.32
EVM0000430	3.89	1.3	2.89	2.26	2.44	2.66
EVM0000432	18.37	13	43.62	4.68	5.1	25.11
EVM0000433	0.83	0.41	0.61	0.49	0.73	1.85
EVM0000435	14.64	10.66	24.46	5.55	6.82	12.61
EVM0000436	37.38	33.24	62.38	26.1	31.47	29.86
EVM0000437	111.62	213.19	92.28	372.34	303.1	116.65
EVM0000442	0.59	0.53	0.79	0.1	0.64	1.96
EVM0000444	38.75	65.94	20.57	295.02	109.82	61.78
EVM0000447	0.43	1.75	0.43	1.05	1.26	0.81
EVM0000450	0.48	0.14	0.4	0.26	0.13	0.84
EVM0000452	20.74	34.28	13.74	24.19	20.96	11.05
EVM0000453	21.53	20.63	27.97	27.07	36.15	24.3
EVM0000454	20.18	9.96	19.87	9.57	10.42	16.28
EVM0000455	15.82	14.19	19.65	10.29	10.04	13.12
EVM0000456	0.42	0.3	0.5	0.28	0.35	1.42
EVM0000458	0.58	0.59	1.06	0.94	1.32	1.02
EVM0000459	13.32	9.46	13.51	16.85	18.04	15.63
EVM0000461	4.55	2.43	2.71	2.25	1.01	4.26
EVM0000462	11.27	24.53	8.84	8.19	8.83	2.15
EVM0000467	44.73	29.16	78.47	76.53	73.47	111.41
EVM0000470	23.69	24.48	12.8	25.7	31.28	17.83
EVM0000471	0.64	0.36	0.98	0.34	0.66	1.44
EVM0000472	32.19	41.88	36.33	41.56	38.82	33.01
EVM0000473	8.16	7.96	10.05	7.53	13.66	7.7
EVM0000474	454.83	378.59	565.87	261.21	360.39	194.2
EVM0000475	161.44	150.92	165.25	141.17	161.11	96.46
EVM0000478	3.3	2.34	2.03	4.41	3.44	5.01
EVM0000479	0.59	1.88	0.63	1.85	0.3	2.31
EVM0000481	15.99	23.78	14.34	28.69	29.92	16.08
EVM0000484	14.5	19.09	24.19	18.33	16.77	14.31
EVM0000485	6.54	3.51	10.03	2.95	2.97	6.79
EVM0000486	17.77	14.68	21.16	12.57	12.61	15.47
EVM0000487	2.27	0.83	4.27	2.16	1.74	5.59
EVM0000488	0.23	0.05	0.36	0.11	0.18	0.36
EVM0000492	63.55	114.6	74.95	65.86	85.44	27.57
EVM0000493	2.9	4.8	3.1	4.02	3.25	3.08
EVM0000497	1.85	1.51	1.78	1.82	1.98	1.74
EVM0000498	0.21	0	0.31	0.14	0.3	0.38
EVM0000500	30.44	88.21	23.45	65.49	57.38	11.48
EVM0000502	9.78	25.29	5.58	17.28	14.17	7.14
EVM0000503	78.99	188.05	47.55	201.02	260.9	80.82
EVM0000504	1.34	0.75	1.07	1.25	1.54	2.16
EVM0000506	69.84	56.61	32.97	43.41	17.19	31.65
EVM0000514	46.24	87.01	51.12	89.84	108.21	35.19
EVM0000519	15.82	4.54	29.94	9.85	8.66	32.57
EVM0000520	4.85	8.09	1.83	10.77	9.5	5.07
EVM0000521	13.62	22.46	12.6	17.96	18.56	10.83
EVM0000525	7.39	25.07	7.16	11.02	17.54	5.29
EVM0000528	12.43	26.77	10.72	16.38	17.53	7.53
EVM0000529	0.15	1.7	0.04	0.13	0.15	0.39
EVM0000530	1.19	0.16	1.57	0	0.19	1.81
EVM0000531	0.63	0.21	0.47	0.6	0.48	1.19
EVM0000532	0.25	0.2	0.26	0.59	0.37	0.58
EVM0000534	0.34	0.21	0.43	0.32	0.17	0.56
EVM0000536	55.69	27.73	48.24	24.84	23.32	34.08
EVM0000539	9.65	12.97	10.59	10.39	9.58	3.7
EVM0000543	41	69.73	56.74	50.52	50.79	28.72
EVM0000544	26.33	25.6	34.06	34.45	33.66	34.24
EVM0000545	2.27	1.45	2.85	1.2	0.87	5.95
EVM0000547	0.36	0.41	0.2	0.31	0.39	0.24
EVM0000549	4.79	3.8	4.66	6.33	5.72	5.99
EVM0000550	0.38	0.42	0.22	0	0.05	0.81
EVM0000553	1.25	1.47	1.36	0.4	0.85	1.87
EVM0000559	4.52	3.21	6	2.94	3.38	3.93
EVM0000560	2.4	1.68	1.18	1.84	1.26	1.67
EVM0000561	1.14	0.45	0.75	0.71	1.26	2.08
EVM0000562	0.63	0.4	0.71	0.36	0.31	1.87
EVM0000567	0.3	0.14	0.45	0.1	0.18	1.01
EVM0000569	0.58	0.45	0.95	1.19	0.37	0.62
EVM0000570	0.23	0.07	0.1	0.16	0.11	0.55
EVM0000571	6.14	4.27	12.34	3.88	6.69	11.88
EVM0000572	2.25	1.88	3.18	1.38	1.14	3.4
EVM0000573	0.09	0	0.36	0	0	0.23
EVM0000576	0.16	0.02	0.21	0.05	0	0.68
EVM0000577	14.84	7.93	19.84	10.32	10.82	14.71
EVM0000580	1.36	1.38	2.59	1.99	0.88	1.54
EVM0000582	3.31	4.18	4.57	3.89	6.59	4.78
EVM0000584	94.86	119.84	139.62	92.39	113.99	62.78
EVM0000586	1.01	0.9	0.7	0.44	0.8	0.93
EVM0000587	5.74	3.66	6.02	3.63	3.82	5.17
EVM0000588	8.94	3.38	16.84	3.22	3.11	10.46
EVM0000589	5.47	8.44	5.6	9.2	7.84	5.69
EVM0000591	0.17	0.17	0.65	3.81	1.51	0.31
EVM0000592	97.53	237.72	110.52	158.63	174.42	46.84
EVM0000594	1.68	0.92	0.64	2.52	1.82	1.67
EVM0000595	1.18	0.16	1.46	0.98	0.94	1.27
EVM0000596	6.08	5.46	3.07	3.46	1.35	2.07
EVM0000597	4.23	3.07	5.78	4.63	4.94	4.81
EVM0000599	3.84	5.51	1.1	4.95	3.37	2.33
EVM0000600	9.91	6.43	14.92	3.74	5.23	23.74
EVM0000602	2.84	8.19	3.62	3.53	1.35	0.89
EVM0000604	1.52	1.57	0.94	0.82	0.47	1.38
EVM0000605	4.52	4.17	3.99	7.32	7.36	5.61
EVM0000607	1.97	0.57	2.62	1.21	0.3	3.86
EVM0000608	2.6	2.41	2.24	1.77	1.93	2.32
EVM0000609	9.2	6.67	5.28	7.26	6.7	5.81
EVM0000611	2.19	2.26	1.96	2.55	1.51	2.87
EVM0000612	12.83	20.17	15.52	21.46	25.06	12.1
EVM0000613	0.81	0.59	1.36	1.76	0.72	0.81
EVM0000615	149.74	209.48	213.6	163.18	214.62	88.03
EVM0000617	0.25	0.34	0.23	0.31	0.03	0.31
EVM0000620	1.28	7.42	4.24	5.97	6.6	2.83
EVM0000622	4.33	2.42	5.61	2.55	3.91	4.3
EVM0000628	2.19	7.57	4.67	3.42	2.33	1.15
EVM0000629	0.28	0.45	0.38	0.35	0.11	1.45
EVM0000630	4.99	2.74	3.46	5.18	6.98	6.96
EVM0000632	25.6	15.61	23.4	22.59	27.88	37.28
EVM0000633	21.53	12.73	15.85	9.78	8.15	12.44
EVM0000634	18.58	22.27	18.29	24.81	29.71	18.14
EVM0000635	180.69	190.34	229.33	182.89	221.49	153.02
EVM0000637	32.3	39.52	21.52	29.31	26.68	16.79
EVM0000640	1	1.73	0.64	1.7	1.19	0.57
EVM0000641	6.22	1.84	8.92	1.58	1.89	6.78
EVM0000645	1.58	0.37	1.05	1.11	0.49	2.39
EVM0000646	44.09	45.37	63.58	42.74	51.66	33.52
EVM0000647	0.88	1.3	0.9	0.86	1.32	0.7
EVM0000648	0.62	1.94	0.43	0.93	0.95	0.65
EVM0000649	3.6	5.41	5.29	5.81	9.45	5.18
EVM0000653	29.18	17.06	62	8.82	10.76	27.87
EVM0000655	6.76	3.69	4.65	4.92	2.65	6.71
EVM0000656	1.69	1.92	1.16	1.94	1.75	1.04
EVM0000657	0.29	0.19	0.17	0.17	0.12	0.4
EVM0000658	18.31	14.41	19.39	10.62	11.95	11.36
EVM0000663	0.73	0.71	0.87	0.38	0.16	0.88
EVM0000664	6.77	4.33	4	7.09	6.7	7.33
EVM0000665	16.99	22.81	30.31	9.29	18.57	23.29
EVM0000666	39.34	54.88	47.5	34.62	37.82	19.97
EVM0000669	8.21	5.77	8.72	6.53	8.68	6.08
EVM0000670	0.23	0.23	0.92	0.24	1.09	0.54
EVM0000671	1.77	2.01	2.18	1.43	1.46	3.2
EVM0000672	6.81	8.77	11.12	6.73	8.41	2.37
EVM0000674	2.78	1.2	4.03	0.98	1.09	2.95
EVM0000676	2.74	1.69	1.76	1.78	2.05	3.56
EVM0000678	316.95	578.2	283.51	99.7	138.85	63.35
EVM0000682	0.85	0.27	0.42	0.09	0	1.69
EVM0000683	0.39	0.87	0.4	1.1	0.68	0.35
EVM0000684	13.25	13.17	7.02	15.99	17.47	9.66
EVM0000685	1.14	0.63	2.62	0.8	0.61	3.89
EVM0000688	0.52	0.16	0.13	0.38	0.15	0.28
EVM0000691	1	0.91	0.95	1.09	1.03	1.78
EVM0000692	49.98	58.96	39.01	37.48	42.21	22.67
EVM0000695	0.47	0.57	0.35	0.34	0.69	2.13
EVM0000697	1.82	1.16	1.09	1.69	1.66	1.86
EVM0000704	1.36	0.83	1.39	0.88	0.67	0.95
EVM0000705	0.69	0.45	0.8	0.29	0	0.46
EVM0000706	19.81	10.19	9.84	10.11	8.85	12.33
EVM0000708	37.74	88.3	24.47	52.84	66.79	21.48
EVM0000709	0.47	0.13	1.03	0.42	0.24	2.6
EVM0000710	0.31	0.09	0.12	0.13	0.13	0.27
EVM0000715	0	0	5.86	0	0	2.06
EVM0000716	59.71	175.29	29.9	35.38	53.14	11.96
EVM0000717	6.05	15.8	3.29	14.2	13.75	4.98
EVM0000718	37.53	42.69	60.73	25.12	34.12	24.54
EVM0000723	37.22	44.82	43.32	45.58	41.57	20.33
EVM0000725	1.15	0.29	0.95	0.76	1.4	2.66
EVM0000728	22.32	10.44	33.23	6.48	9.5	25.42
EVM0000729	58.69	152.22	80.04	110.58	129.34	29.68
EVM0000731	7.66	10.72	14.28	8.31	11.52	10.57
EVM0000733	14.08	15.8	9.16	12.59	11.45	7.63
EVM0000735	22.84	25.53	33.43	19.57	21.79	25.33
EVM0000739	7.17	11.26	3.67	10.91	13.48	5.14
EVM0000740	5.04	5.42	4.88	6.03	5.82	2.93
EVM0000741	0.63	0.31	0.44	0.3	0.16	1.09
EVM0000742	1.08	0.72	0.64	0.84	0.95	1.6
EVM0000744	2.1	1.27	1.68	1.68	1.04	2.03
EVM0000748	0.17	0.01	0.1	0.03	0.02	0.38
EVM0000749	0.95	1	0.9	1.32	0.67	2.08
EVM0000750	21.42	16.72	27.8	24.57	28.11	22.99
EVM0000754	0.24	0.09	0.19	0.13	0.11	0.91
EVM0000756	4.28	4.06	6.79	3.48	3.73	4.36
EVM0000760	0.54	0.04	0.46	0.2	0.42	0.74
EVM0000762	1.11	3.8	0.93	0.56	0.77	0.07
EVM0000764	2.35	4.04	1.78	4.82	4.72	2.3
EVM0000767	0.68	0.3	0.22	0.49	0.28	0.88
EVM0000770	1.32	0.88	0.92	0.92	1.1	4.13
EVM0000771	16.31	17.44	12.14	18.97	16.67	15.63
EVM0000772	0.37	4.25	2.93	5.59	6.68	2.46
EVM0000774	114.44	220.09	165.98	135.94	174.93	65.27
EVM0000778	4.54	3.11	3.84	1.98	1.23	4.75
EVM0000779	4.34	4.31	2.62	4.45	4.78	3.32
EVM0000780	3.34	4.97	3.33	4.29	5.14	3.24
EVM0000781	1.8	1.81	1.57	1.17	0.84	0.57
EVM0000782	6.06	9.31	4.79	6.44	5.24	2.7
EVM0000785	1.46	1.5	2.25	1.34	2.24	4.29
EVM0000786	2.4	2.2	0.59	3.31	0	0.75
EVM0000787	24.8	14.07	30.07	22.08	19.07	27.51
EVM0000788	6666.55	14061.8	6360.81	11297.3	12809.8	3708.2
EVM0000789	7.31	5.94	6.56	8.13	7.29	4.13
EVM0000790	58.58	84.35	80.7	34.42	60.43	23.03
EVM0000791	4.97	7.27	2.04	8.26	4.95	3.27
EVM0000794	11.15	10.32	13.69	16.66	15.36	10.13
EVM0000795	0.47	0.35	0.93	0.29	0.42	1.44
EVM0000798	4.7	8.93	8.34	6.48	7.21	4.51
EVM0000799	2.49	1.77	2.13	2.11	1.21	1.37
EVM0000801	3.86	2.11	2.05	2.56	1.9	2.88
EVM0000803	4.6	8.62	5.2	10.73	12.81	6.11
EVM0000804	7.65	5.61	9.83	4.31	4.11	4.63
EVM0000808	33.25	15.7	28.27	18.93	21.22	34.79
EVM0000811	0.22	0.07	0.14	0	0	0.27
EVM0000814	3.99	2.79	7.18	2.8	3.22	8.18
EVM0000815	8.07	7.02	4.97	11.6	10.24	8.01
EVM0000817	31.65	45.89	35.85	127.8	103.82	50.14
EVM0000818	1.33	1.95	1	2.52	2.04	1.61
EVM0000819	17.4	27.11	23.47	27.22	34.37	22.29
EVM0000823	4.98	2.69	6.25	2.98	2.28	4.13
EVM0000824	0.34	0.2	0.13	0.51	0.57	0.81
EVM0000827	31.1	23.21	36.46	21.01	19.33	21.38
EVM0000828	15.16	29.09	17.44	27.77	31.68	14.55
EVM0000831	170.84	164.07	225.7	138.96	170.51	109.23
EVM0000833	2.32	2.19	3.83	7.86	5.37	5.21
EVM0000837	2.2	3.13	4.48	2.24	1.52	2.22
EVM0000838	7.26	11.86	4.64	9.94	8.4	2.99
EVM0000839	4.81	3.04	5.59	4.53	6.44	13.86
EVM0000840	0.47	0.25	0.34	0.27	0.13	0.65
EVM0000841	16.39	19.37	6.37	24.23	14.54	7.35
EVM0000843	9.46	6.26	6.03	6.5	7.79	6.44
EVM0000844	1.41	0.87	2.62	1.45	0.49	2.23
EVM0000846	3.48	4.43	4.34	3.27	4.72	4.6
EVM0000847	38.95	28.05	26.21	31.18	50.88	34.38
EVM0000849	3.21	2.14	6.7	2.34	3.23	4.08
EVM0000851	5.78	6.13	3.41	0.95	0	0.69
EVM0000852	4.62	4.13	2.48	4.17	3.93	4.62
EVM0000854	0.31	0.21	0.59	2.64	3.16	3.78
EVM0000857	1.38	1.11	0.78	0.88	0.74	1.55
EVM0000858	87.77	94.39	59.1	33.65	28.16	12.48
EVM0000859	0.23	0.13	0.77	0.07	0.08	1.72
EVM0000861	1.93	0.97	1.18	1.74	1.27	3.35
EVM0000865	453.17	374.77	612.5	285.46	340.44	166.09
EVM0000867	0.55	0.07	0.77	0.38	0.44	1.44
EVM0000868	202.9	198.58	99.96	110.08	46.18	37.99
EVM0000870	5.11	4.23	2.43	6.7	4.58	5.53
EVM0000872	1.18	0.7	0.65	0.98	0.41	1.79
EVM0000873	0.36	0.2	0.24	0.12	0.04	0.16
EVM0000875	1.37	1.2	1	0.93	1.01	0.84
EVM0000877	0.89	1.17	0.38	0.96	0.92	0.14
EVM0000878	1.39	1.57	1.6	1.65	2.82	2.23
EVM0000879	4.76	2.87	3.17	4.54	3.15	4.43
EVM0000880	0.31	0.8	0.35	0.49	0.28	0.46
EVM0000882	1.15	0.63	1.38	1.46	0.53	1.51
EVM0000883	0.76	0.66	0.83	0.74	0.79	2.42
EVM0000885	2.38	1.27	1.6	0.89	1.16	4.49
EVM0000887	2.92	1.99	2.25	2.1	4.34	3.53
EVM0000888	5.35	2.52	8.48	0.79	2.47	6.85
EVM0000889	3.39	2.56	2.68	5.18	4.4	1.6
EVM0000890	4371.2	6795.95	7190.6	6039.92	7878.45	3937.96
EVM0000892	1.39	1.4	1.91	1.86	1.4	1.62
EVM0000894	0.49	0.12	0.4	0.27	0.05	0.8
EVM0000895	1.66	1.72	2.47	1.17	0.67	1.21
EVM0000897	33.95	35.97	46.04	27.69	50.94	24.31
EVM0000899	3.43	4.68	2.75	3.27	3.76	2.33
EVM0000901	0.5	0.73	0.34	1.77	1.27	1.48
EVM0000902	429.37	556.8	651.63	536.85	612.29	294.53
EVM0000903	9.88	9.92	14.86	8.1	3	3.79
EVM0000904	2.88	1.88	4.2	2.09	2.78	6.06
EVM0000905	131.99	228.34	168.7	135.05	163.46	48.66
EVM0000906	891.07	3437.63	1259.4	2185.81	2842.22	575.2
EVM0000907	1.32	0.32	1.33	0.52	0.3	3.37
EVM0000913	3.23	4.47	1.28	4.45	2.73	2.55
EVM0000915	0.17	0.1	0.1	0.54	0.23	0.35
EVM0000916	1.48	0.83	1.95	1.44	0.8	2.99
EVM0000920	59.1	30.84	21.57	21.01	27.17	25.05
EVM0000922	5.71	7.59	7.01	9.46	5.96	5.1
EVM0000926	1.71	0.74	0.89	1.47	0.81	2.75
EVM0000928	6.91	6.08	5.96	5.53	6.13	5.94
EVM0000929	2.25	2.4	2.15	2.71	1.94	3.5
EVM0000930	79.88	66	45.59	50.97	45.7	27.28
EVM0000932	34.62	38.52	49.32	21.46	26.92	18.16
EVM0000934	46.29	102.06	63.9	51.75	66.14	22.89
EVM0000935	11.69	9.54	21.84	10.93	11.68	11.81
EVM0000937	0.38	0.29	0.17	0.14	0.1	0.38
EVM0000938	0.7	1.9	1.19	0.89	1.95	0.77
EVM0000939	1.4	0.55	0.71	1.08	0.34	2.11
EVM0000940	7.03	10.79	3.14	11.8	6.99	5.06
EVM0000942	98.02	194.33	52.36	87.56	83.09	30.47
EVM0000943	31.48	30.51	24.99	22.37	16.96	20.06
EVM0000947	1123.76	1030.25	1378.49	437.23	377.79	167.96
EVM0000948	176.22	218.32	73.98	213.52	142.06	84.62
EVM0000951	11.1	15.7	6.78	20.8	15.09	7.66
EVM0000953	0.19	0.13	0.33	0.11	0.11	0.73
EVM0000954	12.79	44.8	13.72	31.54	33.4	12.87
EVM0000955	1.61	1.42	1.66	2.26	1.79	2.15
EVM0000956	2.16	3.57	1.1	3.48	1.87	1.71
EVM0000958	3.42	1.75	2.6	1.94	2.6	3.92
EVM0000960	0.46	0.5	0.4	2.02	1.46	0.77
EVM0000964	0.12	0.33	0.09	0.3	0	0.42
EVM0000966	8.81	4.72	6.19	10.13	8.27	9.85
EVM0000967	10.05	23.67	7.56	13.82	8.83	2.88
EVM0000971	9.2	11.16	9.94	7.36	8.15	4.65
EVM0000972	14.52	13.24	6.37	5.43	4.8	5.29
EVM0000976	49.86	103.14	24.87	49.82	31.08	25.98
EVM0000977	1.84	4.77	10.43	8.4	6.5	12.36
EVM0000979	15.9	31.41	10.27	9.81	11.84	6.16
EVM0000980	277.01	399.16	339.84	289.16	402.84	165.86
EVM0000981	7.79	1.85	9.78	1.09	0.36	22.58
EVM0000991	0.91	0.4	0.54	1.01	0.56	1.42
EVM0000993	1078.49	1182.39	1128.74	1249.21	1330.95	561.31
EVM0000994	16.54	23.11	20.63	20.68	27.87	12.7
EVM0000995	7.6	3.08	7.25	2.72	1.63	9.07
EVM0000997	20.53	19.03	41.3	25.46	31.45	23.52
EVM0000998	1.82	2.04	1.2	4.61	1.65	3.18
EVM0000999	9.6	7.1	16.51	9.36	11.67	17.36
EVM0001000	1.42	0.72	1.36	1.9	0.75	2.26
EVM0001002	0.56	0.79	0.26	0.39	0.38	0.4
EVM0001003	2.73	5.12	5.84	15.19	10.14	1.91
EVM0001005	139.33	148.86	204.27	132.05	182.63	96.6
EVM0001006	12.96	25.7	9.07	28.29	26.5	10.94
EVM0001009	9.83	11.01	12.74	10.31	8.91	4.19
EVM0001010	17.87	21.8	24.82	23.55	23.55	14.3
EVM0001011	0.53	0.05	0.3	0.06	0.06	0.51
EVM0001012	16.79	16.74	16.33	10.33	11.25	12.83
EVM0001014	0.79	1.32	0.54	0.59	0.71	1.49
EVM0001016	1.57	1.19	2.06	0.59	0.77	2.52
EVM0001017	0.11	0.13	0.91	0.53	0.31	0.87
EVM0001018	0.42	0.18	0.04	0.64	0.82	0.29
EVM0001019	28.82	15.97	45.31	25.94	21.52	39.58
EVM0001020	5.44	7.25	7.33	33.36	32.18	14.02
EVM0001022	1.19	0.22	1.41	0.55	0.68	1.68
EVM0001023	265.4	239.25	225.88	163.31	171.62	106.42
EVM0001024	0.98	1.28	0.49	1.56	1.23	1.28
EVM0001027	0.39	0.48	0.69	0.97	0.44	0.7
EVM0001028	0.78	2.32	0.51	1.77	0.77	0.48
EVM0001029	0.77	0.28	0.32	0.68	0.79	0.85
EVM0001030	488.09	440.16	289.02	396.22	391.86	241.18
EVM0001031	100.9	100.93	178.45	161.48	187.42	179.65
EVM0001033	212.75	161.31	372.76	79.15	104.06	138.62
EVM0001034	3.61	1.63	2.55	2.05	1.16	3.74
EVM0001035	40.42	42.49	36.84	44.49	48.75	27.06
EVM0001036	37.47	68.04	20.24	53.64	57.84	25.62
EVM0001038	0.73	0.46	0.4	0.64	0.68	2.08
EVM0001044	2.47	2.68	2.16	2.74	2.78	1.49
EVM0001045	4.43	1.63	4.37	1.56	2.33	4.14
EVM0001046	44.87	149.32	50.1	87.12	100.38	26.52
EVM0001047	6.98	2.43	11.35	3.88	3.6	9.25
EVM0001048	4.83	5.08	3.67	4	2.33	3.65
EVM0001049	7.68	8.82	13.83	10.49	11.71	9.81
EVM0001050	1.36	1.07	0.99	1.3	1.14	1.93
EVM0001051	675.47	2622.25	1073.07	2201.61	3100.07	710.52
EVM0001052	7.57	3.46	5.76	1.03	1.31	2.22
EVM0001053	3.82	6.23	3.72	14.55	8.6	5.26
EVM0001056	7.39	2.6	15.21	3	2.13	0.63
EVM0001057	3.19	0.84	2.06	0.8	1.44	2.62
EVM0001058	41.21	63.58	38.7	29.78	29.19	12.44
EVM0001059	4.12	2.19	3.85	3.18	3.86	4.14
EVM0001061	0.95	0.22	0.77	0.45	0.07	2.04
EVM0001062	68.95	42.75	59.85	24.59	14.29	32.28
EVM0001063	4.88	5.08	3.07	4.34	2.4	3.6
EVM0001064	203.24	797.53	147.84	570.76	763.51	136.51
EVM0001065	54.58	52.04	67.44	43.6	45.72	36.96
EVM0001066	6.78	25.39	19.24	22.63	16.67	5.9
EVM0001067	7.06	5.93	7.12	4.13	4.25	3.63
EVM0001068	1.78	1.34	2.39	0.58	0.39	3.14
EVM0001069	1.15	0.95	2.02	0.83	1.09	2.41
EVM0001070	22.6	30.91	14.37	45.32	28.24	25.61
EVM0001071	28.78	13.8	60.44	7.28	7.95	33.88
EVM0001072	1.95	1.57	2.27	1.62	1.46	3.19
EVM0001075	6.57	6.48	14.05	9.31	7.61	4.96
EVM0001076	991.81	3173.66	1546.97	2932.43	2661.79	1381.97
EVM0001080	2.16	0.95	1.66	0.98	0.42	2.45
EVM0001085	0.63	0.34	0.57	0.08	0.03	1.72
EVM0001087	42.22	34.19	38.49	35.84	46.89	25.36
EVM0001088	2.34	1.97	3.63	2.43	2.18	2.99
EVM0001091	6.71	5.1	12.74	6.41	10.16	11.68
EVM0001092	2.21	0.91	2.87	1.08	0.69	3.71
EVM0001097	1.3	1.96	0.34	2.74	1.84	1.21
EVM0001099	61.33	44.73	143.61	39.15	49.75	72.73
EVM0001102	4.41	4.73	7.14	4.39	4.74	5.76
EVM0001106	0.48	2.56	0.64	3.02	2.73	1.33
EVM0001107	0.41	0.07	0.06	0.03	0.08	1.71
EVM0001109	1.87	2.22	2.02	3.85	3.63	3.17
EVM0001111	3.87	1.7	2.18	2.43	2.13	4.37
EVM0001113	10.57	8.31	17.14	11.49	8	14.62
EVM0001116	38.84	43.45	35.28	31.5	25.94	15.11
EVM0001121	4.53	9.81	6.56	16.26	11.3	4.28
EVM0001123	35.6	40.54	49.45	28.84	39.22	21.62
EVM0001125	3.54	4.47	4.21	4.83	6.23	7.25
EVM0001126	1.02	0.56	0.33	0.59	0.27	0.95
EVM0001128	1.13	0.48	0.62	1.15	0.27	1.01
EVM0001130	0.41	0.16	0.75	0.85	0	3.95
EVM0001132	0.06	0.01	0.19	0.26	0.11	0.33
EVM0001133	2.51	3.83	1.29	5.98	5.28	3.57
EVM0001137	2.76	11.76	1.97	4.96	4.75	3.21
EVM0001141	2.37	3.08	0.54	1.62	0.41	0.26
EVM0001148	12.36	19.88	12.47	16.53	19.66	7.64
EVM0001151	27.71	28.51	50.47	12.77	10.43	4.99
EVM0001157	0.36	0.37	0.29	0.42	0.36	0.35
EVM0001160	1.65	1.01	1	1.04	1.14	2.28
EVM0001162	5.09	4.95	4.14	8.22	5.52	8.31
EVM0001165	3.79	3.19	10.77	2.93	2.08	3.18
EVM0001168	2.9	3.77	1.63	3.21	5.65	1.53
EVM0001169	3.19	3.36	1.69	5.6	4.03	2.56
EVM0001175	1.3	0.31	0.57	1.22	0.67	2.21
EVM0001176	13.82	9.1	8.02	11.84	9.95	17.02
EVM0001177	16.04	20.8	11.68	5.01	0.66	1.48
EVM0001178	3.5	3.72	2.59	4.31	3.21	3.13
EVM0001179	1.98	1.03	2.93	0.85	1.53	3.76
EVM0001181	124.57	176.32	82.86	183.35	129.62	80.87
EVM0001182	0.54	0.73	0.46	0.51	0.7	0.75
EVM0001184	26.74	65.58	34.33	21	15.92	5.34
EVM0001185	1.68	2.17	0.72	1.92	1.01	2.03
EVM0001188	6.38	3.93	10.7	9.24	6.71	14.61
EVM0001190	33.03	42.38	29.24	25.4	31.25	18.54
EVM0001191	2.1	0.45	1.73	0.55	0.72	3.06
EVM0001193	236.92	374.92	147.82	417.09	373.47	118.58
EVM0001196	1118.24	1578.65	2043.95	1918.94	2105.3	1227.34
EVM0001202	299.48	183.1	663.96	155.77	188.69	397.07
EVM0001209	0	23.92	4.18	0.83	0.47	3.21
EVM0001210	48.64	56.34	93.18	31.86	56.52	55.59
EVM0001213	13.67	48.67	19.22	53.29	47.49	17.69
EVM0001215	722.86	924.64	1020.96	595.35	820.13	447.05
EVM0001217	0.49	0.31	0.59	0.18	0.11	1.51
EVM0001218	14.92	7.79	7.21	5.52	4.46	12.05
EVM0001221	5.5	3.64	7.4	6.58	5.56	6.05
EVM0001222	4.32	44.34	9.74	18.77	17.83	2.06
EVM0001224	19.31	17.11	32.11	21.51	25.37	26.03
EVM0001225	1.18	2.09	0.81	3.3	1.66	0.8
EVM0001226	277.05	361.92	255.01	72.46	59.85	12.55
EVM0001227	0.75	0.46	1.1	0.49	0.44	3.54
EVM0001228	0.45	1.72	0.65	3.44	4.26	1.79
EVM0001229	100.7	197.2	70.12	208.93	198.62	48.89
EVM0001230	2.1	4.09	2.24	8.29	7.3	3.17
EVM0001231	4398	7749.07	5147.92	7490.68	8817.43	3110.06
EVM0001238	0.3	0.41	1.13	0.38	1.24	1.05
EVM0001240	2.46	1.14	3.62	2.67	2.01	3.88
EVM0001241	0.51	0.9	0.28	0.61	0.13	0.24
EVM0001242	3.89	2.73	4.12	3.57	2.68	2.82
EVM0001243	24.09	45.84	7.07	32.9	23.28	12.74
EVM0001244	13.59	13.77	15.65	12.01	15.84	17.97
EVM0001246	80.25	57.32	63.18	113.23	94.98	111.2
EVM0001249	5.43	7.86	3.68	7.39	6.66	4.67
EVM0001251	5.62	4.17	11.1	3.88	6.78	29.86
EVM0001254	3.32	3.75	1.49	4.38	2.63	2.32
EVM0001256	20.9	11.24	15.96	15.09	14.68	12.89
EVM0001260	1.18	1.06	0.57	1.63	1.46	1.3
EVM0001261	3.61	3.27	5.19	7.37	5.98	6.79
EVM0001262	10.04	11.74	11.78	13.51	16.04	7.04
EVM0001265	7.43	15.23	6.25	16.12	20.11	14.74
EVM0001267	233.32	448.81	226.25	196.4	234.95	99.64
EVM0001271	2.66	1.66	1.77	2.76	3.39	4.4
EVM0001277	5.16	1.65	2.61	1.67	1.27	4.32
EVM0001278	27.27	23.67	42.81	23.72	25.11	26.39
EVM0001280	2.42	2.34	1.64	2.67	2.95	2.56
EVM0001282	0.19	0.13	0.13	0.03	0.05	0.45
EVM0001286	0.32	0.23	0.1	0.34	0.31	0.53
EVM0001287	1.99	0.22	1.93	0.46	0.48	3
EVM0001288	2.39	1.52	4.78	2.68	1.23	3.73
EVM0001289	7.32	12.55	6.59	14.25	20.06	6.38
EVM0001291	5.58	17.81	4.39	18.32	18.73	4.83
EVM0001292	140.24	171.64	226.67	157.1	164.24	99.3
EVM0001293	3.19	1.98	3.28	3.5	2.22	4.63
EVM0001295	4.77	9.56	4.54	6.96	9.2	4.21
EVM0001297	159.75	133.92	214.3	139.66	155.95	210.88
EVM0001298	18.39	25.58	24.31	16.09	18.5	10.28
EVM0001299	3.53	2.66	2.44	2.47	2.62	3.86
EVM0001301	2.09	0.2	4.02	0.77	0.16	3.61
EVM0001302	1.11	0.73	1.62	1	1.31	3
EVM0001305	11.69	5.66	13.42	6.53	7.7	10.9
EVM0001306	23.8	44.28	29.1	48.01	44.98	21.26
EVM0001308	4.42	10.92	6.67	4.65	4.45	3.33
EVM0001310	0.81	0.09	1.14	0	0.37	1.89
EVM0001311	2.52	2.14	3.77	2.63	2.99	6.12
EVM0001312	0.92	3.64	2.72	1.52	1.44	0.6
EVM0001315	0.32	0.02	0.2	0.26	0.14	0.67
EVM0001316	6.99	4.84	16.11	1.96	4.06	5.08
EVM0001318	3.31	1.74	2.21	1.17	0.77	4.47
EVM0001322	3.82	1.87	12.89	3.87	3.98	13.59
EVM0001323	41.11	43.14	34.52	61.52	65.45	40.87
EVM0001324	6.62	5.66	5.11	13.34	6.17	9.98
EVM0001325	22.89	11.25	47.23	11.29	16.33	34.06
EVM0001326	3.21	8.7	2.51	7.79	7.93	3.31
EVM0001333	3.06	4.5	3.1	5.72	6.24	4.79
EVM0001336	9.91	8.14	12.22	2.36	4.14	3.22
EVM0001337	3.95	5.21	3.61	9.22	7.75	5.19
EVM0001338	4	2.14	7.42	2.77	2.49	6
EVM0001339	11.72	16.33	9.4	13.04	12.31	6.7
EVM0001340	1.62	1.58	0.84	2.07	1.54	2.07
EVM0001341	13.01	15.24	12.38	11.9	11.27	8.83
EVM0001342	0.86	0.88	0.68	0.72	1.42	1.8
EVM0001343	17.63	13.13	15.66	24.3	19.87	17.65
EVM0001346	2.23	2.35	1.56	2.07	1.63	2.66
EVM0001348	1.41	0.56	1.38	0.32	0.31	2.7
EVM0001350	7.92	33.37	11.32	30.2	28.5	8.06
EVM0001359	33.07	79.71	42.86	52.12	44.55	12.06
EVM0001361	1.63	3.25	1.46	7.47	2.89	2.99
EVM0001362	46.26	49.14	28.33	21.97	21.17	14.17
EVM0001363	7.77	10.05	8.7	14.11	13.33	8.71
EVM0001364	0.56	0.89	0.31	0.82	1.28	0.38
EVM0001366	7.56	4.5	10.12	13.73	10.99	20.44
EVM0001367	802.64	1145.14	740.24	920.79	922.52	424.02
EVM0001370	20.76	12.93	38.12	9.85	19.43	14.78
EVM0001371	10.39	13.18	20.32	7.14	20.52	12.34
EVM0001376	16.16	15.55	13.43	40.2	38.03	21.9
EVM0001378	7.27	7.87	18.79	9.34	14.39	16.68
EVM0001382	144.52	76.38	206.87	80.73	94.69	137.92
EVM0001384	19.74	14.04	51.93	30.27	35.68	80.14
EVM0001385	6.91	3.27	6.44	3.91	2.76	6.46
EVM0001386	428.92	358.24	527.18	418.79	421.05	407.59
EVM0001387	35.6	33.78	31.26	37.54	33.81	20.58
EVM0001389	96.05	49.42	50.02	31.4	23.06	51.45
EVM0001390	1.54	2.72	1.44	4.11	3.23	1.58
EVM0001392	25.73	18.52	20.65	17.76	14.14	13.98
EVM0001393	3.66	1.51	1.01	1.47	0	2.42
EVM0001394	684.38	413.05	612.7	387.49	398.68	399.03
EVM0001395	87.88	127.78	94.97	76.31	92.18	34.47
EVM0001396	1.76	1.18	2.92	1.13	1.62	2.3
EVM0001398	0.79	1.31	0.67	3.04	1.66	1.69
EVM0001400	0.72	1.35	0.59	1.15	0.88	0.53
EVM0001401	16.87	14.4	12.76	7.32	6.91	4.13
EVM0001403	0.34	0.14	0.06	0.28	0.01	0.53
EVM0001405	1.92	1.07	2.24	0.99	1.43	3.31
EVM0001406	0.22	0.09	0.11	0.18	0.06	0.53
EVM0001407	2.16	1.07	2.98	1.25	2.3	3.32
EVM0001408	5.11	2.62	3.47	2.48	1.73	7
EVM0001409	1.99	1.81	1.13	1.98	3.55	2.16
EVM0001410	0.19	0.09	0.04	0.06	0.02	0.44
EVM0001412	409.95	477.56	516.45	422.68	543.42	275.7
EVM0001414	0.22	0.38	0.72	0.07	1.23	0.3
EVM0001416	1.03	1.02	0.64	0.37	0.3	0.75
EVM0001419	32.31	36.5	53.24	55.1	57.64	27.3
EVM0001424	6.34	9.3	7.66	4.53	4.78	3.63
EVM0001427	3.47	4.44	4.39	5.57	5.99	4.12
EVM0001429	589.64	637.53	648.25	591.55	595.21	266.88
EVM0001430	0.97	0.86	0.65	0.37	0.8	0.93
EVM0001435	59.04	94.06	26.03	63.03	50.24	26.92
EVM0001436	1.54	1.79	1.76	1.13	0.72	3.83
EVM0001441	8.13	4.21	4.38	4.83	2.58	4.29
EVM0001444	5.98	4.33	3.19	1.34	1.23	1.13
EVM0001445	12.13	16.75	13.62	14.42	23.87	14.65
EVM0001446	116.67	149.31	120.56	120.54	163.09	58.51
EVM0001447	261.79	237.79	313.41	261.2	306.11	248.32
EVM0001449	24.71	24.88	30.87	17.65	16.85	19.59
EVM0001450	5.74	4.1	5.79	6.35	7.3	7.74
EVM0001452	14.36	20.99	25.06	53.08	46.85	27.67
EVM0001453	13.11	10.25	8.07	13.07	9.2	15.12
EVM0001455	4.49	2.5	9.41	1.39	1.25	5.93
EVM0001458	0.87	0.48	0.21	0.4	0.33	0.6
EVM0001459	3.27	4.43	1.65	5.23	3.86	2.96
EVM0001461	0.82	0.93	0.18	1.33	1.27	0.57
EVM0001464	23.15	36.96	18.25	41.84	41.83	28.63
EVM0001465	5.08	6.56	9.3	10.65	11.31	9.49
EVM0001472	22.83	17.34	16.87	13.72	10.86	12.24
EVM0001473	23.81	24.39	10.24	18.17	15.3	11.14
EVM0001475	7.86	7.26	6.87	9.15	7.06	7.11
EVM0001476	136.4	107.05	175.41	106.85	123.32	89.52
EVM0001477	2.45	0.65	3.77	0.74	1.28	2.05
EVM0001479	548.15	949.98	446.49	809.74	1047.87	421.74
EVM0001480	1.6	4.16	0.67	4.3	2.59	1.03
EVM0001481	34.94	42.47	48.94	47.16	52.29	41.73
EVM0001484	4.73	7.11	0.95	8.77	4.14	4.23
EVM0001485	76.8	168.8	87.04	119.63	148.53	42.98
EVM0001487	4.41	3.57	2.47	4.7	3.35	4.95
EVM0001492	21.05	17.38	32.13	14.03	15.57	19.85
EVM0001493	21.51	17.56	35.51	15.04	24.48	24.32
EVM0001497	0.26	0.02	0.04	0.42	0.22	0.33
EVM0001498	151.79	212.76	215.15	270.53	295.19	176.37
EVM0001501	0.67	0.59	0.44	0.46	1.17	0.95
EVM0001503	5.23	6.37	6.66	7.08	5.64	5.15
EVM0001505	33.47	43.18	60.26	44.74	53.68	37.04
EVM0001507	4.12	3.33	8.49	6.42	5.15	6.82
EVM0001510	6.26	3.2	11.37	2.12	3.73	7.84
EVM0001511	120.39	78.32	207.84	35.86	39.47	59.17
EVM0001512	0.23	0.13	0.2	0.21	0.18	0.52
EVM0001513	25.49	41.73	13.3	35.27	39.02	17.92
EVM0001514	0.42	0.29	0.21	0.78	0.44	1.54
EVM0001515	5708.19	13390.9	4987.96	9225.17	8661.12	2698.15
EVM0001516	1.52	2.36	1.77	1.3	1.23	2.77
EVM0001517	300.66	556.54	183.28	848.48	600.53	256.06
EVM0001518	39.12	64.96	24.37	55.17	69.6	25.36
EVM0001521	6.8	9.48	8.23	6.45	7.88	4.51
EVM0001522	0.12	0.28	0.08	0.29	0.86	0.48
EVM0001524	0.94	0.18	0.39	0.42	0	1.28
EVM0001526	2.07	0.45	2.49	0.88	1.1	4.24
EVM0001529	148.23	311.99	144.73	231.55	277.73	100.16
EVM0001533	79.22	69.23	83.12	55.12	64.68	40.17
EVM0001534	0.29	0.58	0.57	7.37	1.41	1.08
EVM0001535	3.83	2.95	2.64	3.04	2.39	4.29
EVM0001536	3.05	2.94	5.1	4.33	6.75	6.02
EVM0001539	4.32	3.16	4.84	6.23	5.22	5.78
EVM0001540	0.14	0.86	0.19	0.78	0.52	0.67
EVM0001542	219.61	323.9	252.89	389.89	521.65	184.45
EVM0001543	1.89	2.81	1.63	1.26	0.06	1.03
EVM0001544	8.3	4.74	3.34	5.95	3.37	6.3
EVM0001545	6.73	4.98	7.09	7.22	7.38	7.83
EVM0001546	8.58	83.59	20.65	0.97	1.08	1.61
EVM0001547	19.16	26.54	17.3	24.73	30.2	10.81
EVM0001548	20.62	19.33	26.66	12.12	13.28	12.15
EVM0001550	3.4	4.23	2.24	4.96	4.71	4.18
EVM0001551	9.67	17.16	10.43	21.4	21.23	10.43
EVM0001555	35.94	18.13	33.22	14.07	21.11	17.35
EVM0001562	0.24	0.23	0.14	0.48	0.12	0.64
EVM0001563	7.12	8.97	5.05	12.6	14.07	4.4
EVM0001564	1.19	16.96	3.48	2.48	1.33	0.44
EVM0001565	26.94	33.85	16.98	16.78	13.8	8.95
EVM0001566	0.8	0.39	0.41	1.22	0.14	0.69
EVM0001567	7.1	2.8	7.59	4.52	6.26	6.34
EVM0001568	0.89	1.52	0.77	2.83	2.13	1
EVM0001577	0.79	0.42	0.31	0.97	0.41	0.63
EVM0001578	26.58	11.9	18.47	17.37	9.66	46.09
EVM0001579	41.75	104.91	60.31	59.16	75.02	21.14
EVM0001580	0.39	0.27	0.2	0.61	0.46	0.78
EVM0001581	1.2	0.8	0.59	1.63	1.4	1.12
EVM0001582	2.19	1.3	2.58	2.35	2.36	3.52
EVM0001584	0.48	0.26	0.52	0.59	0.68	0.7
EVM0001586	2.19	1.05	1.74	3.62	0.93	2.87
EVM0001587	9.87	13.43	6.15	15.88	12.41	4.15
EVM0001590	31.93	11.52	30.31	11.09	11.25	19.69
EVM0001592	528.68	512.07	677.55	473.1	584.49	342.59
EVM0001593	9.1	12.26	9.16	10.02	13.36	7.95
EVM0001594	24.18	28.26	12.21	67.46	67.39	34.66
EVM0001595	9.66	9.53	15.77	8.31	12.07	11.18
EVM0001597	40.09	150.04	58.29	65.15	80.92	23.57
EVM0001598	1.91	1.02	2.44	0.59	1.12	3.55
EVM0001602	12.38	21.92	9.21	33.25	18.97	13.06
EVM0001604	0.75	0.52	0.28	0.37	0.12	0.59
EVM0001605	43.87	102.01	25.28	97.7	105.24	22.7
EVM0001606	3470.86	4078.38	5537.27	4423.12	5156.08	2851.98
EVM0001607	3.47	18.52	11.96	10.18	20.8	7.24
EVM0001609	0.73	0.49	0.54	0.75	0.73	1.26
EVM0001611	10.78	18.37	19.4	27.51	19.52	14.84
EVM0001612	0.44	0.97	0.14	1.18	0.45	0.51
EVM0001613	10.56	11.12	3.88	13.68	4.82	5.23
EVM0001614	13.5	11.5	22.02	12.74	10.09	12.93
EVM0001615	1.23	0.98	0.61	0.91	0.12	0.8
EVM0001620	1.15	2.01	0.92	1.94	1.93	1.63
EVM0001621	4.69	4.52	2.14	2.35	1.87	2.36
EVM0001625	0.56	0.29	0.47	0.46	0.38	0.62
EVM0001631	5.79	4.88	4.85	10.64	8.54	6.68
EVM0001635	32.53	52.07	19.05	48.5	48.81	17.67
EVM0001636	12.09	4.38	18.68	5.39	6.65	11.7
EVM0001637	10.37	8.09	8.96	8.86	7.27	7.48
EVM0001639	3.34	1.78	3.9	6.18	4.41	6.61
EVM0001642	8.32	7.01	13.01	8.8	11.38	8.96
EVM0001650	0.11	1.58	0.4	0.6	2.45	0.26
EVM0001651	20.23	51.7	25.84	47.26	31.18	8.54
EVM0001652	23	39.2	17.97	4.59	9.99	4.69
EVM0001653	5.78	8.47	4.06	10.38	8.51	4.37
EVM0001657	131.43	417.9	240.17	483.53	515.22	163.35
EVM0001658	11.91	8.88	8.81	14.18	10.41	10.04
EVM0001661	7.74	5.67	8.63	9.86	10.13	9.97
EVM0001662	68.19	68.01	133.13	10.4	8.14	9.36
EVM0001663	0.44	0.22	0.04	0.02	0.1	0.31
EVM0001664	10.21	11.62	12.93	8.82	12.65	7.6
EVM0001666	0.84	2.85	1.68	0.97	0.51	0.06
EVM0001668	116.56	179.4	157.1	145.33	195.7	79.13
EVM0001672	239.47	553.06	319.66	256.42	328.15	115.8
EVM0001673	10.21	7.63	15.57	5.86	8.01	9.72
EVM0001675	7.17	5.64	12.72	10.05	14.03	11.57
EVM0001676	2152.93	7194.39	4969.41	4215.16	5398.63	914.4
EVM0001679	9.13	9.54	18.28	11.68	8.53	14.49
EVM0001691	1.9	1.65	0.65	2.09	2.15	1.55
EVM0001692	4.36	3.65	8.18	4.56	3.81	5.03
EVM0001694	422.37	919.64	326.05	467.09	498.05	133.64
EVM0001696	6.54	5.62	12.09	5.41	5.75	7.34
EVM0001701	2.22	6.06	1.64	5.87	4.05	1.69
EVM0001702	39.44	37.41	17.65	30.16	25.41	18.9
EVM0001703	288.42	1432.67	348.48	619.16	448.42	152.19
EVM0001705	1.24	1.25	2.16	1.81	2.46	2.24
EVM0001706	8	13.38	9.95	11.69	17.82	9.35
EVM0001708	0.41	0.21	0.51	0.34	0.03	0.7
EVM0001709	2.7	2.85	1.88	6.5	3.79	3.37
EVM0001710	0.94	0.82	0.95	0.59	0.52	1.68
EVM0001711	8.19	13.57	10.2	11.35	12.59	6.7
EVM0001712	1.14	0.89	1.67	0.53	0.37	3.13
EVM0001713	0.62	0.35	0.68	0.57	0.45	1.83
EVM0001714	0.43	0.39	0.09	0.28	0.44	0.48
EVM0001715	0.48	0.63	0.21	1.02	0.53	0.76
EVM0001716	1.83	1.37	0.6	2.24	2.1	1.26
EVM0001718	23.31	17.47	24.1	21.23	22.41	24.79
EVM0001719	2.31	0.63	4.49	2.83	4.01	3.54
EVM0001720	28.02	58.56	42.89	146.86	122.91	34.92
EVM0001724	2.29	1.05	1.97	1.56	1.22	4.24
EVM0001726	6.18	6.24	3.54	3.89	5.26	2.89
EVM0001730	4.11	2.02	3.14	2.35	2.38	7.2
EVM0001732	1.41	0.94	0.99	1.43	1.26	1.82
EVM0001737	0.57	0.47	0.34	0.88	0.45	1.05
EVM0001739	0.3	0	0.03	0	0	0.25
EVM0001740	5.76	16.02	4.38	8.77	7.85	3.73
EVM0001744	274.09	190.38	149.35	168.74	71.03	291.52
EVM0001745	7.31	12.24	8.24	18.72	19.43	7.41
EVM0001746	6.17	16.07	4.08	11.82	9.3	5.32
EVM0001749	4.32	3.47	4.21	7.53	8.13	3.7
EVM0001750	6.32	2.15	2.28	4.97	2.86	7.31
EVM0001752	0.41	0.32	0.64	0.68	0.3	1.05
EVM0001753	586.58	1005.65	304.98	609.13	546.66	143.28
EVM0001755	3.06	1.68	4.04	2.36	1.35	3.05
EVM0001756	24.75	19.73	20.27	19.16	25.11	13.58
EVM0001757	220.31	249.19	158.45	223.86	213.93	104.12
EVM0001760	57.79	76.56	62.38	67.91	84.07	43.46
EVM0001762	0.5	0.34	0.5	0.17	0.27	1.02
EVM0001766	42.76	41.25	26.27	20.37	30.51	40.66
EVM0001767	1.24	0.69	1.44	0.68	0.66	1.91
EVM0001772	2.35	3.51	1.23	4.72	3.55	2.25
EVM0001773	3.67	0.65	1.78	0.74	0.74	2.91
EVM0001774	5.03	2.77	8.66	2.44	2.85	6.37
EVM0001775	4.96	9.66	9.69	16.02	24.27	7.09
EVM0001777	150.87	277.37	189.7	219.53	272.69	92
EVM0001779	5.05	2.75	5.45	2.64	1.78	10.27
EVM0001782	0.49	0.4	0.61	0.8	0.98	1.49
EVM0001783	2.4	2.4	2.74	5.58	3.31	6.11
EVM0001784	62.79	85.85	59.9	78.9	83.79	33.65
EVM0001786	3.71	2.02	5.51	2	7.66	0.92
EVM0001787	421.36	1329.01	775.85	966.89	1005.96	415.51
EVM0001789	15.47	12.37	18.43	8.14	10.09	8.82
EVM0001790	15.35	12.52	12.97	45.9	32.96	29.59
EVM0001791	4.3	5.37	3.26	7.66	3.8	6.24
EVM0001793	0.74	0.83	0.79	0.41	0.11	0.66
EVM0001794	0.24	0.15	0.14	1.94	0.12	0.02
EVM0001796	16.9	9.19	31.16	6.05	5.59	25.1
EVM0001798	2.3	0.67	2.57	1.41	1.74	4.42
EVM0001799	0.84	1.85	1.93	0.65	0.75	0.42
EVM0001800	8.46	2.88	6.26	2.52	3.14	5.67
EVM0001801	1.92	0.73	0.56	0.95	0.3	1.06
EVM0001802	69.45	51.26	73.07	46.9	51.57	49.53
EVM0001803	0.22	0	0.54	0.27	0.15	1
EVM0001804	1.06	0.6	1.31	0.42	1.06	1.56
EVM0001806	18.44	11.82	31.95	8.97	12.98	16.51
EVM0001808	0.23	0.02	0.13	0.48	0.25	0.34
EVM0001811	1.28	0.98	1.36	1.6	0.92	0.59
EVM0001812	36.79	31.07	13.08	33.63	22.94	15.65
EVM0001818	0.32	0.21	0.08	0.07	0	0.54
EVM0001819	0.44	0.47	0.28	0.73	0.23	0.6
EVM0001820	8.48	7.61	9.46	8.61	8.62	10
EVM0001821	0.3	0.03	0.13	0.33	0.03	0.35
EVM0001822	9.61	14.23	12.95	14.65	19.69	8.32
EVM0001823	48.1	21.65	32.1	20.64	18.02	33.69
EVM0001826	22.94	14.86	11.82	14.45	9.38	13.93
EVM0001827	3	8.92	1.82	5.72	4.99	2.23
EVM0001828	39.32	32.61	70.29	40.16	43.41	57.34
EVM0001830	1.55	0.82	0.68	2.16	1.18	2.55
EVM0001832	3.42	5.06	1.79	4.52	3.2	0.68
EVM0001833	2.6	1.68	3.16	1.45	1.3	0.42
EVM0001834	0.24	0.1	0.16	0.67	0	0.39
EVM0001835	2.16	8.92	6.3	11.98	10.26	3.65
EVM0001838	0.61	0.51	0.26	0.45	0.33	1.21
EVM0001840	2.52	3.4	1.67	1.36	1.45	1.97
EVM0001841	31.17	17.25	74.75	30.4	29.15	69.5
EVM0001843	13.54	5.63	9.15	8.75	7.4	19.28
EVM0001844	2.51	2.13	1.29	2.01	1	2.21
EVM0001845	20.19	8.32	26.46	21.04	16.13	17.42
EVM0001847	2.02	1.86	3.44	5.38	4.73	3.74
EVM0001848	40.3	57.43	20.92	117.66	73.97	40.34
EVM0001849	79.43	70.5	62.62	80.52	66.02	33.17
EVM0001850	0.6	1.14	0.88	1.65	1.51	0.7
EVM0001851	1.07	0.38	0.89	0.33	0.23	1.41
EVM0001854	2.87	1.52	2.29	0.99	1.33	3.69
EVM0001858	0.31	0.04	0.18	0.09	0.28	0.67
EVM0001861	11.16	20.31	6.47	19.1	19.6	7.35
EVM0001862	4.57	5.79	1.7	4.54	4.19	3.64
EVM0001865	0.09	0.16	0.11	0.45	0.13	0.29
EVM0001868	359.57	284.45	198.46	325.55	256.24	191.63
EVM0001871	201.97	78.38	255.9	63.42	44.61	300.2
EVM0001872	0.77	1.24	0.35	0.36	0.08	1.11
EVM0001873	7.27	9.92	6.78	9.5	10.81	6.57
EVM0001878	4.71	3.88	4.46	3.88	2.75	3.03
EVM0001883	1.5	1.41	1.38	2.54	0.96	1.59
EVM0001884	569.09	557.27	564.2	568.71	500.65	333.9
EVM0001885	3.08	1.52	2.35	2.72	2.27	4.34
EVM0001886	0.06	0.05	0.07	0.17	0.1	0.44
EVM0001888	0.45	2.75	0.29	1.45	2.22	0.73
EVM0001889	0.91	0.97	1.74	0.88	1.17	0.92
EVM0001891	4.14	2.09	2.17	2.57	2.28	4.64
EVM0001892	1.58	1.55	0.71	2.23	0.94	0.74
EVM0001893	0.94	0.81	1.84	2.38	2.53	3.06
EVM0001896	8.77	9.41	12.69	7.45	8.9	7.83
EVM0001899	0.72	1.41	1	1.05	0.72	0.6
EVM0001902	4.25	2.33	12.07	1.27	1.66	4.18
EVM0001905	0.66	0.66	0.72	0.42	0.54	1.53
EVM0001906	8.35	20.85	9.33	28.47	34.05	15.27
EVM0001908	19.96	18.74	25.04	29.95	34.2	24.42
EVM0001911	15.21	14.31	6.71	12.99	8.88	7.35
EVM0001913	9.91	4	15.02	3.76	5.73	9.49
EVM0001914	0.81	0.92	0.58	1.07	1.06	1.28
EVM0001915	1.04	0.8	1.61	0.54	0.66	0.95
EVM0001918	1776.55	3267.17	2141.53	2550.24	3157.62	1028.82
EVM0001919	5.39	4.22	4.2	1.31	3.15	0.25
EVM0001920	2.93	2.56	2.79	2.56	2.16	1.77
EVM0001921	25.74	41.79	36.71	32	42.75	15.24
EVM0001923	0.83	0.96	1.56	2.09	1.11	2.5
EVM0001925	0.15	0.28	0.33	0.05	0.18	0.31
EVM0001927	3.66	3.94	3.32	3.32	2.32	3.03
EVM0001930	13435.1	52875	10832.8	21993.8	29730.8	7907.29
EVM0001934	0.79	0.41	1.11	0.47	0.26	1.24
EVM0001935	73.7	46.58	34.35	54.05	28.06	44.51
EVM0001938	10.01	12.19	13.94	7.3	8.33	7.55
EVM0001940	1.73	0.72	2.11	1.15	0.55	2.97
EVM0001943	31.67	28.08	31.94	19.42	18.84	25.29
EVM0001944	0.98	45.06	24.36	15.82	22.63	15.64
EVM0001946	2.09	3.92	0.3	3.25	3.81	0.73
EVM0001948	83.54	51.56	47.69	60.62	56.59	61.17
EVM0001949	13.12	11.79	17.89	16.55	18.05	14.65
EVM0001951	1.69	1.51	0.93	0.87	0.92	0.93
EVM0001953	0.61	0.25	0.15	1.14	0.36	0.3
EVM0001954	0.14	0.11	0.18	0.04	0.02	0.15
EVM0001956	81.48	64.05	46.57	20.14	21.43	12.11
EVM0001957	4.13	4.03	2.45	4.21	3.59	3.41
EVM0001958	12.21	32.24	14.63	20.39	22.8	8.43
EVM0001961	0.57	1.53	0.28	1.61	1.92	0.89
EVM0001962	1.4	2.08	1.96	2.74	2.77	1.99
EVM0001963	5.75	3.55	6.72	4.95	5.2	7.31
EVM0001965	1.33	1.27	0.31	1.24	1.1	1.09
EVM0001966	0.87	0.64	2.49	0.22	0.26	2.96
EVM0001967	3.28	0.4	2.69	0.84	0	2.93
EVM0001968	7.34	5.98	9.31	6.76	6.94	7.39
EVM0001969	0.86	1.2	1.18	0.55	1.33	0.85
EVM0001970	3.58	4.05	2.58	4.1	4.27	5.78
EVM0001971	5.36	2.93	2.78	4.5	3.02	7.11
EVM0001972	89.61	85.72	138.25	110.57	103.68	170.39
EVM0001974	3.93	3.09	2.61	3.66	3.64	2.6
EVM0001976	1791.54	3281.55	1299.27	1470.23	1817.15	544.68
EVM0001978	0.37	0.24	0.41	0.95	0.55	0.88
EVM0001979	631.18	907.69	745.63	254.13	209.63	189.8
EVM0001980	4.16	7.02	7.29	3.58	3.84	3.55
EVM0001981	29.25	31.02	22.2	39.05	37.45	68.38
EVM0001984	9.6	73.23	10.54	0.22	1.35	0.84
EVM0001987	16.66	31.9	11.62	12.53	10.64	7.29
EVM0001988	7.89	3.02	5	5.72	4.79	9.08
EVM0001989	0.95	0.42	1.25	0.35	0.77	1.79
EVM0001991	0.21	0.13	0.24	0.74	0.64	0.33
EVM0001992	151.66	106.76	103.45	164.66	125.63	131.44
EVM0001993	186.56	193.26	184.09	181.45	233.29	107.82
EVM0001999	80.32	36.36	157.5	34.49	38.6	91.55
EVM0002001	3.41	3.02	7.12	6.01	6.38	11.68
EVM0002003	4.95	2.79	5.39	9.86	7.78	8.61
EVM0002004	2.02	2.67	3.83	1.81	1.62	1.69
EVM0002006	1	0.83	1.37	1.06	1.11	2.62
EVM0002008	2.19	1.16	2.88	1.8	1.5	4.85
EVM0002010	1.9	1.55	1.52	1.28	1.79	2.25
EVM0002011	1.05	0.51	0.27	0.96	0.75	1.26
EVM0002014	2.92	1.34	2.56	2.41	2.03	6.6
EVM0002015	4.82	8.21	10.22	6.52	10.92	6.89
EVM0002016	5.89	15.59	8.37	8.29	12.94	4.22
EVM0002017	4.24	2.6	3.21	1.59	1.27	2.41
EVM0002018	2.8	6.52	2.08	5.5	3.22	2.67
EVM0002019	86.42	64.57	106.49	90.49	103.81	96.24
EVM0002022	1.48	1.03	0.68	1.11	1.03	2.29
EVM0002023	0.84	1.42	0.89	1.18	1.72	1.11
EVM0002024	7.98	6.23	2.59	6.56	4.04	6.97
EVM0002025	19.52	8.68	54.22	4.46	3.51	43.28
EVM0002026	27	45.21	15.94	44.46	34.97	17.67
EVM0002027	1896.03	2625.46	2623.1	2675.17	3165.97	1382.35
EVM0002028	40.73	44.01	97.9	67.69	94.59	69.53
EVM0002030	5.1	5.11	3.21	6.89	5.06	4.09
EVM0002031	0.15	0.19	0.22	0.38	0.46	0.49
EVM0002035	0.92	2.46	1.26	1.88	3.25	1.14
EVM0002036	1.08	0.45	0.36	0.55	0.3	1.39
EVM0002040	11.95	28.62	9.7	23.87	37.33	15.93
EVM0002042	0.74	1.45	0.18	1.94	4.45	1.91
EVM0002044	2.52	1.72	2.37	2.43	1.62	2.84
EVM0002050	43.06	53.51	17.28	19.43	22.48	14.29
EVM0002051	17.88	11.12	27.85	8.39	11.35	17.32
EVM0002052	73.44	116.21	98	62.45	75.69	32.27
EVM0002053	3.16	4.93	3.37	8.57	5.54	4.82
EVM0002054	346.86	741	287.76	356.12	426.06	130.86
EVM0002055	23.44	25.26	17.07	15.47	14.91	10.06
EVM0002058	2.82	0.44	2.15	1.54	0.44	3.53
EVM0002059	39.68	27.15	82.52	18.18	33.51	51.91
EVM0002064	25.09	35.99	32.43	17.92	20.34	14.44
EVM0002066	4.52	3.11	3.3	2.63	2.09	4.97
EVM0002067	3.55	2.52	4.33	2.27	3.66	4.76
EVM0002068	0.15	0.18	0.24	0.06	0.17	0.47
EVM0002071	8.59	15.34	4.88	17.14	19.56	6.51
EVM0002072	15.59	23.42	18.94	15.51	24.27	7.25
EVM0002073	5.13	6.78	2.98	5.31	2.81	2.93
EVM0002076	1.35	0.61	2.63	1.57	0.49	2.78
EVM0002078	0.44	0.44	0.3	0.32	0.69	1.06
EVM0002081	19.42	86.93	31.72	46.17	50.38	15.96
EVM0002082	6.97	6.06	12.86	3.41	2.71	7.54
EVM0002083	1.2	1.17	2.88	1.85	1.18	2.73
EVM0002086	3.13	2.6	5.4	3.3	2.5	6.19
EVM0002090	230.72	125.85	347.6	105.41	135.98	129.42
EVM0002092	32.65	71.58	39.65	57.29	83.21	24.43
EVM0002093	7.12	5.47	5.28	12.33	9.07	7.53
EVM0002094	2.39	1.67	5.62	2.15	2.2	3.78
EVM0002095	140.42	292.48	42.04	130.1	96.94	17.7
EVM0002097	1.32	0.81	1.46	1.49	1.65	1.99
EVM0002098	1.74	1.58	0.4	2.2	1.58	1.39
EVM0002104	0.68	5.18	3.07	4.24	1.39	1.77
EVM0002107	5.01	2.83	5.2	5.01	6.05	7.9
EVM0002108	3.65	2.56	5.46	5.22	4.67	5.34
EVM0002109	0.73	1.99	3.28	0.26	3.02	1.7
EVM0002110	133.55	257.13	76.73	190.43	213.2	115.76
EVM0002112	9.37	9.3	7.49	5.63	4.29	4.06
EVM0002114	3.44	4.73	2.96	1.2	0.37	2.24
EVM0002116	7.81	5.85	9.44	9.28	8.64	9.87
EVM0002117	0.45	0.16	0.66	1.25	0.58	1.26
EVM0002118	2.91	1.06	5.84	1.77	3	4.84
EVM0002120	2.62	4.68	2.12	3.9	4.74	2.01
EVM0002122	16.43	14.98	20.21	17.68	20.12	17.95
EVM0002123	23.64	19.94	10.44	31.69	21.37	25.18
EVM0002126	1.66	2.83	1.62	2.85	3.5	0.67
EVM0002130	2.43	2.2	3.2	4.36	3.82	5
EVM0002133	0.42	0.23	0.36	0.16	0.26	1.16
EVM0002136	2.91	1.33	1.62	3.21	1.8	1.47
EVM0002141	1.84	1.82	1.84	1.83	2.24	1.86
EVM0002143	1.44	0.67	1.57	0.73	0.76	2.69
EVM0002145	15.38	19.61	24.39	15.38	18.85	14.35
EVM0002147	0.4	0.16	0.13	0.09	0.05	0.5
EVM0002152	0.95	0.41	2.35	0.86	1.87	3.66
EVM0002154	0.59	0.28	0.87	0.12	0.07	1.14
EVM0002156	0.58	0.22	0.21	0.29	0.11	0.67
EVM0002158	12.95	21.51	9.56	17.17	14.63	6.76
EVM0002161	1.51	0.26	2.82	0.14	0.62	2.37
EVM0002164	1.98	1.39	3.82	1.4	2.12	1.98
EVM0002167	34.55	67.27	46.71	58.54	79.99	37.17
EVM0002172	30.16	24.47	25	29.95	28.34	24.36
EVM0002173	3.55	1.72	3.97	0.86	1.56	4.29
EVM0002174	0.68	0.17	0.86	0.33	0.48	1.44
EVM0002178	1.39	1.07	0.71	0.88	1.01	2.11
EVM0002179	25.07	19.91	34.2	15.08	22.99	20.4
EVM0002184	14.17	9.79	13.1	12.26	10.07	9
EVM0002189	1.14	1.4	1.8	1.82	1.59	3.32
EVM0002192	0.4	0.41	0.99	0.58	0	1.13
EVM0002194	0.23	0	0.98	0	0.59	1.8
EVM0002195	2.32	1.57	1.75	0.67	0.55	2.5
EVM0002196	0.47	0.14	0.2	0.1	0.06	1.16
EVM0002197	0.76	0.71	1.24	0.96	0.93	1.43
EVM0002199	4.94	8.55	4.53	1.55	2.59	0.46
EVM0002204	12.94	10.5	7.45	8.17	8.42	7.89
EVM0002205	1.62	1	2.45	1.4	2.08	2.28
EVM0002207	1.17	0.11	0.7	0.12	0.1	1.29
EVM0002209	2.34	1.58	0.92	6.21	7.4	4.06
EVM0002214	0.33	0.62	0.22	1.32	0.25	1
EVM0002216	431.99	311.38	281.81	236.57	188.93	236.51
EVM0002217	11.41	23.66	8.56	15.78	16.22	8.63
EVM0002219	2.65	1.19	2.43	1.37	0.7	2.49
EVM0002220	0.78	0.23	0.13	0.2	0.18	1
EVM0002221	18.29	16.63	29.88	37.77	38	36.2
EVM0002223	18.34	11.65	27.34	12	14.91	20.11
EVM0002224	27.01	48	12.02	40.27	41.54	16.87
EVM0002225	4.21	3.46	9.67	3.36	3.54	6.71
EVM0002227	1.95	1.03	0.52	1.27	0.65	1.93
EVM0002228	2.98	1.62	5.8	1.26	2.39	5.16
EVM0002232	2.19	0.83	1.21	0.83	0.95	1.67
EVM0002235	18.75	12.78	37.2	4.85	4.91	22.94
EVM0002236	11.67	6.51	16.34	5.22	3.86	12.56
EVM0002238	8.6	3.77	5.38	3.39	3.02	7.19
EVM0002240	2.85	4.03	2.81	2.61	4.57	6.93
EVM0002242	126.3	169.88	94.13	85.78	84.71	50.23
EVM0002247	1.06	131.07	118.78	2.61	6.69	2.62
EVM0002248	84.53	119.42	102.62	128	158.43	80.01
EVM0002251	36.24	30.16	60.74	31.69	30.66	40.25
EVM0002253	108.03	105.33	158.44	91.44	107.37	72.24
EVM0002257	60.56	99.93	77.06	31.93	86.57	39.57
EVM0002258	50.12	47.56	289.82	22.5	13.87	33.15
EVM0002259	216.66	141.69	203.88	69.52	110.36	64.48
EVM0002260	0.59	0.46	0.32	0.43	0.33	0.59
EVM0002261	0.61	0.61	0.33	0.54	0.7	0.82
EVM0002266	23.66	14.33	30.43	18	15.54	26.28
EVM0002267	4.19	3.05	3.7	7.2	5.36	6.6
EVM0002268	2.19	0.44	1.47	1.33	0.84	2.26
EVM0002269	32.89	62.15	41.26	39.16	64.17	22.73
EVM0002270	1.36	0.73	1.02	0.97	1	1.37
EVM0002271	0.31	0.35	0.29	0.97	0.37	0.85
EVM0002274	11.44	6.87	15.81	8.35	7.81	25.23
EVM0002275	16.08	11.72	18.5	9.04	9.46	8.97
EVM0002277	6.77	12.65	11.66	16.31	20.99	10.48
EVM0002279	5.89	13.97	3.53	12.67	9.76	4.37
EVM0002280	7.56	16.4	4.35	7.92	8.28	1.87
EVM0002282	16.76	33.31	11.06	1.18	3.39	2.1
EVM0002283	3.47	4.79	1.87	2.92	1.73	1.59
EVM0002284	6.62	3.53	6.17	3.92	3.71	6.48
EVM0002287	25	29.84	25.3	25.87	24.47	17.45
EVM0002288	1.56	1.21	2.44	1.07	1.66	4.67
EVM0002289	11.35	16.48	14.06	32.56	31.73	11.25
EVM0002290	4.03	2.16	4.56	1.68	2.8	2.18
EVM0002291	0.7	0.23	0.26	0.19	0.06	1.13
EVM0002293	74.13	88.11	61.92	122.74	111.49	69.29
EVM0002295	1.15	0.79	0.68	0.68	0.35	0.74
EVM0002297	0.55	0	0.29	0.33	0.36	0.55
EVM0002299	0.87	0.38	0.49	0.44	0.39	1.5
EVM0002300	3.25	2.12	3.63	2.09	3.3	2.57
EVM0002302	0.61	0.99	1.95	0.69	0.83	2.12
EVM0002304	1.08	0.48	2.1	0.46	0.11	2.61
EVM0002306	4.31	2.75	7.03	2.9	4.29	6.13
EVM0002307	1.14	0.57	1.36	0.36	0.69	0.78
EVM0002308	1.62	2.33	1.4	0.78	0.38	0.51
EVM0002309	39.1	44.63	35.3	42.97	42.59	23.66
EVM0002310	24.13	21.99	36.48	25.06	26.63	22.72
EVM0002311	5.24	3.87	12.61	1.38	2.23	7.84
EVM0002313	170.05	119.03	305.75	71.16	115.17	143.01
EVM0002314	13.6	14.12	7.27	13.39	11.96	8.42
EVM0002315	3.89	3.05	16.09	1.46	2.07	14.66
EVM0002316	3.56	1.76	1.99	1.58	1.29	4.48
EVM0002318	4.48	10.72	8.32	5.93	5.72	5.33
EVM0002320	5.37	6.45	2.33	6.54	2.93	2.6
EVM0002321	0.36	0.55	0.33	0.67	0.37	0.68
EVM0002322	7.36	1.76	2.26	1.68	0.2	3.33
EVM0002323	3.38	1.4	2.65	0.67	1.06	4.96
EVM0002325	4.19	4.29	4.41	3.2	3.39	6.3
EVM0002327	16.34	15.18	17.98	20.77	17.21	14.48
EVM0002329	3.84	1.84	3.34	3.77	3.25	4.99
EVM0002332	0.17	0.43	0.81	0.38	0.26	0.49
EVM0002334	52.72	36.95	50.13	7.86	24.55	17.64
EVM0002335	681.64	1011.43	455.65	793.17	603.46	295.19
EVM0002339	8.18	11.45	6.33	9.86	9.7	15.13
EVM0002343	7.05	2.9	9.19	4.28	2.97	8.11
EVM0002344	0.55	0.17	0.18	0.25	0.2	1.07
EVM0002345	0.38	0.24	0.5	1.09	0.48	0.55
EVM0002346	1.81	1.88	1.29	2.7	2.28	3.27
EVM0002347	106.16	174.92	123.21	143.36	177.13	71.6
EVM0002348	2.77	1.33	1.36	1.32	0.33	2.11
EVM0002349	25.73	23.82	40.94	15.39	19.15	14.08
EVM0002351	0.59	0.98	0.44	1.21	0.86	1.24
EVM0002352	2.2	5.84	1.76	2.38	2.74	2.22
EVM0002353	70.86	91.39	68.59	71.24	91.73	36.66
EVM0002354	12.64	12.77	14.82	9.82	9.51	11.9
EVM0002358	17.75	26.42	21.15	28.56	22.73	7.83
EVM0002362	2.69	2.75	4.03	5.79	2.22	2.82
EVM0002365	1.24	1.56	0.45	2.12	1.82	1.37
EVM0002366	22.36	10.66	30.73	2.99	0	7.97
EVM0002367	14.55	12.54	15.77	8.75	9.39	10.17
EVM0002372	1.12	0.83	0.97	0.67	0.27	1.26
EVM0002376	294.42	905.99	402.74	653.25	763.79	200.85
EVM0002377	1.05	1.33	0.47	2.42	1.28	1.05
EVM0002378	21.51	14.18	32.66	20.75	17.17	19.01
EVM0002379	16.34	13.51	23.46	22.21	20.35	21.25
EVM0002383	2.82	1.86	3.99	3.67	2.55	4.22
EVM0002387	36.62	46.23	59.31	26.72	39.99	22.3
EVM0002388	11.63	9.19	14.74	9.94	10.11	7.56
EVM0002390	0.64	0.09	0.75	0.26	0.22	1.23
EVM0002391	9.6	4.85	10.42	6	4.11	10.92
EVM0002395	1.26	0.76	1.48	0.65	1.54	1.84
EVM0002399	10.63	8.74	5.57	7.07	7.52	4.49
EVM0002400	1.86	2.52	0.93	1.77	1.97	1.7
EVM0002406	2.15	1.17	0.9	2.9	1.68	2.48
EVM0002407	1.53	0.8	2.34	1.84	1.9	3.73
EVM0002410	12.47	20.31	8.83	15.88	14.18	6.29
EVM0002412	5.49	14.64	7.3	6.32	10.57	3.19
EVM0002413	4.35	1.82	9.21	3.83	3.21	10.49
EVM0002414	45.66	68.45	61.7	57.84	71.43	26.24
EVM0002415	814.5	755.18	890.78	885.9	992.89	600.25
EVM0002417	12.91	15.67	15.36	8.88	16.14	10.49
EVM0002418	7.39	13.77	13.3	17.45	16.94	6.54
EVM0002421	1.79	0	4.73	0	2.14	1.21
EVM0002422	9.41	8.35	17.71	8.8	7.89	12.54
EVM0002423	0.54	0.34	0.3	1.68	0.53	0.56
EVM0002424	0.22	0.53	0.1	0.92	0.11	0.38
EVM0002425	16.25	15.31	15.89	16.95	17.52	12.03
EVM0002427	4.31	4.75	2.14	4.82	3.71	4.04
EVM0002428	5.19	1.73	0	10.5	4.72	1.6
EVM0002430	14.3	9.59	10.67	9.64	11.29	13.06
EVM0002431	0.6	0.88	0.58	0.34	0.62	0.64
EVM0002432	6.64	4.87	17.63	5.51	7.51	14.53
EVM0002433	432.86	1308.75	817.43	222.31	238.29	56.68
EVM0002435	3.88	2.9	5.02	3.9	2.24	3.95
EVM0002437	14.38	8.07	13.68	7.89	11.27	16.67
EVM0002438	12.09	14.85	9.62	28.44	22.69	12.06
EVM0002440	0.65	0.37	0.56	0.52	0.26	0.95
EVM0002445	7.29	5.62	15.49	2.8	5.01	9.69
EVM0002447	2.84	2.06	2.68	2.44	3.05	1.65
EVM0002448	8.25	18.94	14.59	7.51	23.16	6.66
EVM0002450	0.39	0.46	0.69	0.58	0.61	0.26
EVM0002453	0.23	0.09	0.08	0.18	0.13	0.48
EVM0002455	17.07	19.84	17.87	11.55	11.78	9.5
EVM0002457	9.07	3.1	5.84	3.02	1.82	7.92
EVM0002462	2.02	2.51	0.74	2.06	1.97	2.04
EVM0002465	4.82	13.49	4.26	15	12.07	1.92
EVM0002466	0.38	0.14	0.19	0.07	0.1	0.74
EVM0002467	4.76	8.19	6.84	14.89	9.83	4.54
EVM0002469	14.41	11.85	15.85	12.26	12.9	14.06
EVM0002471	371.69	1152.04	691.08	863.26	954.63	233.73
EVM0002473	1.48	1.31	1.74	0.83	0.52	2.41
EVM0002474	3.89	3.52	3.15	3.11	3.66	4.13
EVM0002478	13.5	25.53	13.82	25.26	26.41	9.34
EVM0002481	0.08	0.11	0.31	0.11	0.03	0.68
EVM0002483	1.33	0.79	2.1	1.48	1.62	2.67
EVM0002484	8.22	7.67	8.44	4.24	6.33	6.49
EVM0002486	0.39	0.19	0.14	0.08	0.18	1.57
EVM0002488	0.52	0.44	0.64	0.21	0.49	1.13
EVM0002489	0.43	0.51	0.47	0.2	0.14	1.47
EVM0002495	38.92	60.92	74.49	65.67	84.24	44.1
EVM0002497	19.95	21.12	24.3	30.22	31.54	20.3
EVM0002499	7.49	4.37	13.67	5.35	4.22	11.29
EVM0002501	4.04	1.24	3.32	2.65	2.72	4.96
EVM0002502	4.37	5.25	2.9	3.29	4.31	4.65
EVM0002503	46.1	53.16	62.92	45.96	56.11	38.67
EVM0002504	1.9	3.78	2.82	10.7	5.99	2.89
EVM0002505	1.19	0.56	0.58	0.28	0.47	1.14
EVM0002507	11.5	1.91	8.25	1.54	0.24	13.44
EVM0002509	24.12	26.66	32.97	13.79	13.29	21.35
EVM0002514	3.6	3.31	2.22	2.82	1.87	2.42
EVM0002516	101.23	118.94	95	106.58	102.53	47.99
EVM0002517	19.47	41.53	5.57	28.6	20.87	9.6
EVM0002518	0.56	0	0.43	0.19	0.28	0.81
EVM0002520	171.33	338.81	213.27	200.68	280.64	81.16
EVM0002521	2.5	1.66	3.42	2.15	2.35	2.3
EVM0002526	90.27	218.65	26.54	16.66	6.7	10.26
EVM0002527	53.5	108.98	42.93	88.05	73.24	21.73
EVM0002531	583.87	779.98	498.73	383.34	338.92	155.96
EVM0002532	51.64	39.21	38.02	62.1	47.96	45.5
EVM0002534	2	0.43	3.31	1.37	0.6	2.54
EVM0002535	10.9	10.68	11.48	14.69	13.01	8.73
EVM0002538	3.8	3.41	3.78	3.93	3.43	7.02
EVM0002540	3.12	1.74	2.93	2.56	1.24	3.49
EVM0002541	1.8	0.28	1.41	1.1	0.73	2.95
EVM0002542	190.56	201.01	213.94	245.64	268.7	136.93
EVM0002545	20.48	28.1	21.38	19.38	21.29	9.9
EVM0002547	7.6	5.59	3.72	5.6	3.96	5.4
EVM0002549	0.32	0.59	0.28	0.52	0.89	0.64
EVM0002550	0.97	0.66	2.92	0.87	0.9	3.4
EVM0002552	0.62	0.48	0.9	0.33	0.59	2.72
EVM0002556	20.88	19.39	13.45	20.92	24.11	10.11
EVM0002559	1.28	3.98	1.02	1.97	1.93	0.49
EVM0002560	3.55	1.15	3.34	1.45	1.43	3.11
EVM0002565	3.59	4.11	3.35	2.58	2.01	1.72
EVM0002566	4.57	9.06	3.99	3.85	7.31	3.69
EVM0002567	4.42	5.1	3.28	4.54	3.97	2.78
EVM0002572	4.11	4.06	3.16	4.08	2.86	3.2
EVM0002573	12.17	44.51	11.18	35.77	35.2	10.62
EVM0002575	1.49	1.47	0.45	1.89	1.15	1.44
EVM0002576	2.25	1.16	2.39	0.73	1.01	7.01
EVM0002577	9.72	10.73	10.59	15.73	29.48	13.06
EVM0002580	13.93	9.03	25.98	12.73	16.13	24.74
EVM0002582	15.96	21.82	16.79	18.8	21.41	16.57
EVM0002584	128.86	327.5	151.58	231.6	311.68	88.73
EVM0002585	1.75	2.33	6	1.97	1.98	7.98
EVM0002586	5	4.89	12.26	7.01	9.94	7.09
EVM0002587	1.67	3.02	0.41	3.18	1.58	1.45
EVM0002589	0.21	0.59	0.37	1.49	1	1.29
EVM0002590	1.99	3.06	4.9	0.21	1.48	0.65
EVM0002592	0.8	0.47	0.48	1.06	0.86	1.5
EVM0002595	4.7	2.4	4.82	2.05	2.13	5.68
EVM0002598	0.96	0.8	0.73	0.69	0.28	0.96
EVM0002600	0.32	0.48	0.19	0.3	0.34	0.55
EVM0002601	10.78	8.42	10.3	13.52	18.33	11.32
EVM0002602	20.5	30.7	15.28	22.08	25.9	15.15
EVM0002608	905.76	836.84	1157.93	1033.74	1221.72	754.92
EVM0002609	9.08	3.44	16.32	5.67	8.6	14.32
EVM0002612	7.37	10.97	3.07	9.45	5.97	4.93
EVM0002613	0.72	3.07	0.77	1.11	1.38	1.44
EVM0002616	9.69	7.91	11.22	9.05	5.83	7.04
EVM0002617	16.62	18.21	10.05	26.01	19.35	18.47
EVM0002621	4.47	4.15	3.24	4.77	5.54	3.91
EVM0002622	3.88	2.27	9.09	0.89	0.73	2.68
EVM0002624	38.29	24.17	22.68	27.71	21.39	26.81
EVM0002628	15.47	11.68	9.12	22.98	15.74	21.79
EVM0002629	2.87	2.89	2.3	5.06	3.69	4.8
EVM0002630	0.59	0.38	0.58	0.21	0.18	1.58
EVM0002631	0.6	1.02	2.05	2.58	2.22	0.98
EVM0002636	4.31	4.53	3.43	5.92	4.3	5.83
EVM0002637	0.99	0.46	1.02	0.88	0.72	1.5
EVM0002638	8.5	12.41	5.33	10.78	7.52	4.69
EVM0002639	5788.52	8374.75	8240.36	7441.01	9801.8	4433.78
EVM0002641	7.96	7.81	11.08	8.22	8.12	10.47
EVM0002645	700.21	909.93	407.14	875.55	698.85	306.74
EVM0002646	0.36	0.39	0.26	0.35	0.27	0.4
EVM0002648	6.29	8.3	3.54	2.98	3.85	2.2
EVM0002651	0.33	0.08	0.14	0.18	0.09	0.35
EVM0002652	1018.13	1303.48	645.75	645.85	411.37	277
EVM0002657	2.17	1.85	1.89	2.17	3.41	2.95
EVM0002659	2.69	3.07	1.07	4.46	3.84	2.67
EVM0002662	4.22	4.04	2.81	5.13	5	4.3
EVM0002664	0.62	0.67	0.21	0.71	0.46	0.75
EVM0002668	73.32	108.18	142.41	63.55	85.3	76.02
EVM0002670	39.77	25.69	62.25	24.69	26.05	32.55
EVM0002672	6.33	7.99	5.11	7.61	5.92	4.59
EVM0002676	12.05	16.64	14.56	18.39	15.67	9.25
EVM0002677	6.55	5.16	7.98	7.19	5.58	10.01
EVM0002682	25.12	20.9	27.46	17.26	15.08	15.89
EVM0002683	1.09	1.09	1.56	2.94	1.88	2.54
EVM0002684	2.39	1.93	1.61	2.18	1.19	2.02
EVM0002685	6.61	9.68	3.82	9.74	7.64	5.48
EVM0002687	400.76	535.87	587.32	252.52	323	154.13
EVM0002688	2079.87	3596.52	1935.83	2838.64	3281.17	1201.63
EVM0002692	40.78	26.93	22.57	24.92	19.92	22.79
EVM0002695	9.56	8.8	8.31	7.89	8.61	7.03
EVM0002696	32.59	59.57	23.64	84.33	54.78	35.34
EVM0002697	53.31	117.6	35.72	70.91	77.9	26.64
EVM0002699	0.19	3.64	1.69	0.83	4.4	1.3
EVM0002700	0.51	0.5	0.35	0.66	1.29	0.81
EVM0002705	46.47	32.18	60.65	25.61	36.45	55.06
EVM0002706	2.82	6.94	1.67	10.52	8.4	1.98
EVM0002710	1.23	1.05	0.82	0	4.75	1.96
EVM0002717	0.19	0.36	0.07	0.54	0.26	0.55
EVM0002719	8.49	5.03	8.21	7.9	7.76	8.87
EVM0002720	2.97	2.17	2.79	2.61	0.75	5.57
EVM0002722	0.67	0.37	1.73	0.34	0.5	2.76
EVM0002724	0.75	0.28	0.17	0.72	0.28	0.5
EVM0002729	18.56	68.06	28.53	8.5	11.23	4.32
EVM0002730	290.76	456.51	58.41	20.81	5.07	20.84
EVM0002734	5.09	4.2	2.81	13.86	6.44	3.44
EVM0002736	17.82	50.14	14.08	42.61	40.5	9.78
EVM0002738	0.72	0.61	0.23	0.64	0.39	0.58
EVM0002739	27.45	42.78	26.46	37.84	36.02	23.96
EVM0002746	8.19	8.09	10.2	11.65	12.41	8.11
EVM0002747	12.56	9.11	15.81	12.44	14.56	14.89
EVM0002748	11.02	5.28	5.1	6.06	2.78	10.74
EVM0002750	0.33	0.16	0.14	0.08	0.02	0.37
EVM0002752	0.6	0.33	0.15	0.35	0.15	0.66
EVM0002754	217.6	192.88	260.58	245.42	276.32	188.97
EVM0002755	1.56	1.51	1.53	0.85	1.4	1.34
EVM0002756	7.13	5.19	7.85	12.79	12.97	9.75
EVM0002757	41.14	75.5	35.4	45.2	57.16	19.53
EVM0002759	5.63	3.92	8.97	4.86	4.96	6.66
EVM0002760	4.59	1.81	4.6	2.61	2.53	5.07
EVM0002762	0.62	0.56	0.65	0.34	0.29	0.95
EVM0002763	6.36	11.15	6.12	7.23	4.8	2.05
EVM0002768	0.87	1.95	0.18	0.59	2.25	0.32
EVM0002769	11.89	26.47	10.11	13.61	5.99	3.92
EVM0002770	2.76	1.22	1.8	1.33	1.27	2.51
EVM0002772	6.1	4.16	6.29	5.72	4.98	7.26
EVM0002774	52.86	77.69	32.13	33.17	40.09	19.1
EVM0002775	13.6	10.46	9.9	32.72	13.87	11.48
EVM0002776	3.37	1.14	4.55	2.57	2.14	8.58
EVM0002780	55.64	26.03	28.81	35.19	25.21	45.97
EVM0002781	11.17	7.96	6.65	8	7.74	7.75
EVM0002786	2.1	1.55	2.48	1.19	1.2	1.51
EVM0002789	0.93	0.36	2.12	0.3	0.7	2.85
EVM0002794	2.59	5.47	5.44	13.57	13.13	5.75
EVM0002795	4.11	2.94	3.25	2.36	1.4	6.11
EVM0002800	1.48	0.46	0.92	0.77	0.17	1.19
EVM0002802	6.9	2.61	10.71	4.76	4.86	7.16
EVM0002803	127.09	288.42	121.95	162.52	84.57	38.23
EVM0002804	2.84	3.19	2.48	3.71	3.2	0.98
EVM0002806	9.56	5.8	13.49	4.02	4.44	10.47
EVM0002807	55.63	31.69	74.9	24.44	33.51	44.33
EVM0002808	0.73	0.22	0.42	0.23	0.11	1.47
EVM0002811	15.11	11.39	10.8	18.26	16.45	15.1
EVM0002812	41.45	65.44	61.24	80.13	127.12	37.6
EVM0002818	10.33	3.55	7.92	5.91	3.37	6.92
EVM0002819	3.48	2.8	4.19	3.46	3.39	3.72
EVM0002821	54.67	83.83	50.4	81.14	84.59	39.34
EVM0002826	2.57	1.55	3.58	1.3	1.16	4.7
EVM0002827	2.05	2.73	1.47	4.73	1.5	1.61
EVM0002828	5.29	7.95	5.59	5.92	7.05	3.42
EVM0002829	3.88	4.15	2.74	5.28	4.06	3
EVM0002830	19.12	18.18	19.47	26.73	26.37	16.54
EVM0002831	24.19	15.64	43.22	13.58	14.33	23.8
EVM0002833	3.27	6.68	3.24	7.61	7.78	2.78
EVM0002834	3.02	1.62	1.22	1.64	1.42	2.69
EVM0002835	1.16	1.48	0.82	2.33	1.19	1.51
EVM0002837	24.43	62.65	22.72	41.85	47.64	14.04
EVM0002845	0.36	0.35	1.15	0.83	0.74	0.96
EVM0002847	0.99	0.17	1.53	0.8	0.85	3.02
EVM0002850	27.78	18.52	32.82	20.09	28.61	28.15
EVM0002851	120.43	151.62	85.25	172.52	141.19	71.49
EVM0002854	132.03	83.97	178.93	82.44	100.95	104.26
EVM0002857	0.16	0.11	0.12	0.13	0.06	0.18
EVM0002860	1.06	2.21	0.89	4.73	3.29	1.48
EVM0002865	9.22	28.77	12.01	14.18	18.7	3.69
EVM0002869	0.64	0.34	0.47	0.14	0	1.12
EVM0002870	26.61	40.24	13.96	34.44	32.25	15.22
EVM0002875	6.6	9.88	4.74	8.34	6.51	4.91
EVM0002881	3.05	1.41	1.49	1.39	2.13	2.7
EVM0002882	2.65	4.33	0.69	3.95	1.11	1.18
EVM0002884	20.75	22.72	38.16	29.84	38.45	26.97
EVM0002885	151.1	177.11	178.51	170.77	197.72	70.03
EVM0002886	0.32	0.22	0.55	0.46	0.66	1.19
EVM0002887	67.86	77.78	22.49	74.28	78.48	28.73
EVM0002888	37.56	93.78	22.01	24.99	27.98	7.25
EVM0002890	12.57	9.25	13.24	14.77	15.78	16.89
EVM0002891	1.49	0.63	0.57	1.51	1.44	1.41
EVM0002892	1.26	0.78	0.56	0.82	0.9	1.64
EVM0002893	0.7	0.41	1.06	2.01	0.86	0.77
EVM0002894	0.09	0.2	0.03	0.33	0.27	0.32
EVM0002898	2.78	1.52	3.93	0.18	2.25	1.73
EVM0002899	9.93	13.59	2.74	4.38	5.82	2.81
EVM0002900	2.44	6.51	4.25	5.21	4.73	0.71
EVM0002901	0.39	0.14	0.5	0.39	0.35	1.16
EVM0002902	3.4	2.7	2.73	6.75	6.68	7.43
EVM0002903	29.56	47.82	13.6	31.51	33.05	12.94
EVM0002905	0.41	0.28	1.11	0.5	0.42	3.27
EVM0002907	631.43	640.8	407.52	678.74	592.93	327.36
EVM0002909	1.39	2.05	1.32	1.82	1.47	1.12
EVM0002910	1.15	0.47	1.13	1.03	1.36	2.49
EVM0002911	0.66	0.39	0.67	1.05	0.45	1.26
EVM0002912	13.12	44.7	25.02	17.74	14.57	7.04
EVM0002913	0.53	0.65	1.17	0.34	0.39	0.53
EVM0002914	2796.35	4167.79	1950.06	3758.28	2668.59	1472.54
EVM0002917	2.16	1.87	1.68	3.04	1.36	3.43
EVM0002920	3.46	3.17	4.01	1.96	2.18	1.48
EVM0002922	418.71	632.86	593.01	577.04	747.32	298.81
EVM0002925	0.78	0.5	1.51	0.53	2.11	1.82
EVM0002926	6.06	6.12	8.4	2.42	1.85	3.4
EVM0002927	0.41	0.24	0.4	0.28	0.22	0.43
EVM0002928	0.12	0.03	0.32	0.09	0	1.32
EVM0002930	0.39	0.27	0.3	0.31	0.68	0.75
EVM0002931	6.85	2.87	4.25	2.21	1.08	3.81
EVM0002933	1.62	0.92	0.95	0.55	0.4	2.01
EVM0002934	1.05	0.52	2.9	0.31	0.63	2.34
EVM0002936	0.12	0.17	0.15	0.54	0.25	1.31
EVM0002937	66.05	104.56	65.54	55.26	69.1	24.03
EVM0002938	0.5	0.79	0.38	0.73	0.69	0.3
EVM0002939	0.73	2.37	1.06	3.94	3.4	2.6
EVM0002941	0.2	0.18	0.31	0.26	0.1	0.92
EVM0002944	23.07	21.76	44.35	24.25	30.92	27.99
EVM0002946	0.69	0.96	0.49	0.06	0.82	0.38
EVM0002947	78.7	55.52	100.76	37.19	47.26	35.01
EVM0002949	0.12	0.08	0.15	0.14	0.15	0.25
EVM0002951	11.04	11.36	23.29	16.46	15.08	13.84
EVM0002952	3.22	2.17	4.77	4.24	3.17	4.14
EVM0002954	55.16	22.84	83.1	26.7	36.64	52.85
EVM0002955	0.64	0.65	0.56	0.58	0.54	0.27
EVM0002956	6.67	3.82	16.94	3.62	3.29	10.71
EVM0002958	0.7	0.69	0.31	1.45	1.14	0.68
EVM0002966	5.14	12.14	5.56	16.55	7.83	5.06
EVM0002968	0.46	1.88	0.84	0.83	2.28	1.07
EVM0002969	2.4	0.34	3.14	0.56	0.35	4.85
EVM0002972	2.37	0.95	0.95	1.13	1.29	2.2
EVM0002973	9.37	5.65	6.87	11.5	9.68	11.5
EVM0002976	37.83	55.66	23.15	45.53	34.41	23.47
EVM0002978	3.27	0.88	4.38	0.93	2.89	5.19
EVM0002982	14.3	17.43	27.42	18.93	25.39	11.15
EVM0002984	1.62	0.88	1.48	0.36	0.33	4.83
EVM0002987	26.23	59.43	14.54	25.25	31.22	12.55
EVM0002995	2.35	1.27	1.79	2.44	3.32	3.2
EVM0002996	6.82	4.33	10.36	4.85	5.91	10.22
EVM0002997	3.52	1.37	7.54	0.81	1.35	7.85
EVM0002999	3.34	4.56	1.96	7.5	4.34	3.22
EVM0003001	23.63	31.86	32.4	32.43	37.41	24.58
EVM0003004	44.9	58.07	40.14	50.62	53.24	27.49
EVM0003009	0.8	0.21	0.54	0.26	0.13	1.26
EVM0003010	6.2	4.98	9.13	4.11	5.98	6.63
EVM0003011	0.62	0.31	0.29	0.31	0.37	1.42
EVM0003012	183.62	139.88	158.68	141.23	136.29	82.33
EVM0003013	0.82	48.45	9.71	5.54	2.06	4.86
EVM0003014	1.86	2.17	0.98	4.22	2.14	1.7
EVM0003015	3.53	3.08	3.99	3.67	4.86	5.76
EVM0003016	8.96	11.35	12.81	11.32	10.26	8.76
EVM0003018	114.69	52.62	90.01	73.51	71.19	95.11
EVM0003022	1.41	0.5	2.11	0.87	1.21	2.27
EVM0003024	1.12	1.45	1.07	3.3	1.84	3.37
EVM0003028	132.67	120.24	97.72	143.37	98.66	121.83
EVM0003030	157.73	194.7	94.37	199.57	140.8	81.73
EVM0003031	0.8	0.13	0.93	0.49	1.03	1.22
EVM0003032	1.43	1.1	0.87	2.26	0.81	1.98
EVM0003033	17.34	11.4	19.63	13.56	11.3	14.5
EVM0003038	11.86	21.5	7.7	9.55	13.6	4.65
EVM0003039	130.8	234.33	152.48	99.94	124.15	32.88
EVM0003041	21.56	21.25	27.56	17.64	27.15	14.93
EVM0003043	7.54	2.94	6.65	2.85	2.26	7.43
EVM0003046	20.2	30.59	23.99	29.29	34.51	18.98
EVM0003047	7.99	6.52	4.61	5.47	5.9	2.85
EVM0003049	4.13	13.18	9.92	8.79	5.85	6.3
EVM0003050	1.9	0.09	2.36	1.01	1.27	3.04
EVM0003051	5395.36	15804	6209.53	9937.17	11618.8	2904.9
EVM0003056	2.62	0.19	2.95	1.32	0.61	3.09
EVM0003059	10.12	4.39	17.23	2.2	2.66	8.9
EVM0003060	17.98	8.74	26.12	11.01	12.77	16.18
EVM0003061	1.88	1.14	0.47	1.39	1.49	0.75
EVM0003064	1.26	1.5	2.2	2.73	2.26	11.72
EVM0003065	2294.92	3091.41	1824.43	2647.38	2026.23	1289.47
EVM0003067	3.75	3.47	5.05	4.82	6.89	3.98
EVM0003071	30.92	47.64	17.85	33.56	32.89	13.09
EVM0003072	42.45	69.1	31.63	43.62	36.33	14.05
EVM0003076	32.54	25.77	38.28	15.91	16.71	14.72
EVM0003077	3.03	3.33	1.7	2.85	1.76	2.43
EVM0003078	0.86	2.27	0.56	3.25	4.91	2.16
EVM0003079	2.9	1.66	2.15	2.37	1.96	3.78
EVM0003080	0.4	0.31	0.34	0.41	0.16	2.1
EVM0003082	175.68	139.54	327.53	210.64	225.43	267.98
EVM0003085	2.18	4.5	4.73	4.54	4.39	4.55
EVM0003087	1.02	2.68	0.76	2.4	1.14	1.65
EVM0003089	12.59	32.17	6.83	36.44	33.19	11.39
EVM0003090	368.43	256.96	241.78	275.99	257	158.33
EVM0003092	3.28	9.07	5.91	10.72	11.6	3.76
EVM0003095	13.1	5.45	18.09	4.2	3.7	13.7
EVM0003098	2.77	2.4	4.23	4.47	2.51	5.05
EVM0003099	8.71	4.91	8.08	7.07	8.6	11.2
EVM0003101	2.31	1.61	1.72	3.22	2.95	2.26
EVM0003102	1.02	0.7	2.84	1.03	0.76	4.8
EVM0003105	6.82	7.46	5.31	6.38	5.89	7.59
EVM0003113	39.09	77.12	36.58	79.25	74.96	33.19
EVM0003115	6.59	4.4	3.59	5.04	3.74	5.32
EVM0003119	1.55	0.92	3.32	0.93	1.46	5.07
EVM0003127	4.4	3.38	3.6	2.32	2.98	5.85
EVM0003128	1.03	0.47	0.69	0.86	0.7	2.62
EVM0003131	913.94	798.34	549.66	505.42	244	351.03
EVM0003132	91.46	59.69	103.53	60.63	71.1	55.62
EVM0003133	4.55	2.19	3.99	1.26	0.72	1.09
EVM0003134	12.63	9.31	29.66	7.61	8.35	13.73
EVM0003135	6.3	7.29	18.86	6.12	9.9	13.59
EVM0003138	11.72	24.31	23.4	23.14	26.21	11.59
EVM0003144	0.43	0.06	0.5	0.2	0.1	1.3
EVM0003145	335.8	455.9	345.12	287.83	412.45	475.78
EVM0003148	7.96	8.97	9.59	10.21	10.69	6.71
EVM0003152	67.41	91.65	111.88	92.04	130.99	65.47
EVM0003153	1.07	1.63	0.87	1.09	0.88	1.31
EVM0003154	1.88	1.45	5.69	0.83	0.59	3.55
EVM0003156	0.27	0.13	0.18	0.12	0.09	0.39
EVM0003157	10.26	9.68	13.54	15.94	16.97	10.41
EVM0003160	0.68	0.4	2.06	0.18	0.42	1.85
EVM0003163	3.48	3.29	3.47	4.6	4.15	4.68
EVM0003165	3.49	1.79	6.93	7.26	5.15	11.15
EVM0003167	8.99	8.34	6.16	7.95	5.44	5.32
EVM0003168	0.12	0.17	0.24	0.02	0.09	0.49
EVM0003169	179.02	268.38	154.77	192.36	240.63	86.72
EVM0003170	114.14	262.21	141.88	159.36	197.32	68.19
EVM0003171	98.3	185.92	91.51	112.17	149.35	63.69
EVM0003173	0.82	0.1	0.56	0.26	0.18	1.29
EVM0003174	51.63	45.96	72.62	33.73	44.89	25.57
EVM0003175	0.77	0.09	1.65	0.5	1.03	3.34
EVM0003177	40.55	60.82	24.8	45.08	40.8	23.24
EVM0003178	14.09	8.88	14.87	12.36	12.15	13.09
EVM0003179	1.55	0.66	1.86	1.51	1.26	1.13
EVM0003181	4.45	1.57	4.64	1.24	0.91	7.82
EVM0003182	3.67	1.98	2.71	1.78	1.56	2.2
EVM0003183	17.01	18.9	15.32	8.35	11.12	6.6
EVM0003184	2.88	2.98	4.44	3.81	3.8	3.62
EVM0003185	12.53	9.7	23.49	2.93	6.49	15.98
EVM0003187	4.93	9.63	4.2	4.89	8.93	2.01
EVM0003188	3.25	1.66	1.67	1.85	1.19	2.77
EVM0003189	0.26	0.28	0.13	0.21	0.07	0.36
EVM0003190	4.21	5.58	1.77	3.16	3.68	3.6
EVM0003191	15.94	8.56	13.55	15.52	17.84	39.37
EVM0003192	42.03	31.7	18.48	45.77	35.02	31.84
EVM0003193	2	1.16	3.1	0.59	0.68	3.05
EVM0003194	37.78	73.81	44.5	47.62	67.9	19.96
EVM0003195	104.33	126.12	94.52	102.21	117.77	73.19
EVM0003196	1.84	0.98	2.18	1.15	1.97	3.01
EVM0003198	0	0.48	0.66	1.82	2.21	0.72
EVM0003200	0.35	0.2	0.22	0.3	0.19	1.09
EVM0003201	98.34	134.43	98.2	46.42	53.69	33.05
EVM0003202	3.26	2.02	2.85	6.38	6.21	4.19
EVM0003204	0.5	0.17	0.39	0.25	0.23	0.32
EVM0003210	7.33	5.42	3.9	6.02	3.33	9.2
EVM0003217	1.16	0.3	1.57	0.56	0.83	1.14
EVM0003219	48.68	38.4	75.25	38.67	42.21	40.74
EVM0003220	412.54	567.49	288.01	271.76	348.93	186.71
EVM0003221	7.48	10.72	3.22	10.77	8.25	6.25
EVM0003222	29.76	173.58	32.61	58.17	113.17	26.85
EVM0003227	22.87	63.83	54.22	37.48	60.87	22.36
EVM0003231	3.13	1.07	5.31	2.68	2.87	7.31
EVM0003233	4.43	6.52	4.11	10.42	11.52	9.87
EVM0003234	16.2	17.22	9.71	19.15	18.82	17.56
EVM0003237	2612.03	4484.96	1458.24	2299.99	1902.06	951.11
EVM0003238	17.76	34.58	46.78	25.78	19.04	14.98
EVM0003240	3.69	0.47	0.61	0.67	0.07	0.9
EVM0003242	1.16	0.91	1.24	0.51	0.91	0.73
EVM0003243	0.32	0.55	0.35	0.87	0.75	0.47
EVM0003244	0.91	0.3	1	0.44	0.14	0.96
EVM0003246	63.03	74.46	23.73	29.74	33.97	20.86
EVM0003247	10.3	6.6	19.2	6.27	8.14	13.55
EVM0003249	10.46	10.18	12.09	6.89	10.57	7.69
EVM0003250	87.06	86.66	119.35	89.92	100.61	69.9
EVM0003257	78.92	47.28	88.92	46.37	62.01	55.79
EVM0003258	8.45	4.93	9.53	6.21	6.4	9.34
EVM0003259	2.54	1.15	2.31	1.07	1.46	2.64
EVM0003260	24.93	20.59	20.61	19.67	16.43	12.1
EVM0003261	3.58	5.05	4.78	5.07	6.22	6.19
EVM0003264	3.52	3.18	1.44	4.25	3.28	3.08
EVM0003268	0.4	0.74	0.63	0.73	1.22	0.69
EVM0003269	0.34	0.18	0.37	0.27	0.02	0.36
EVM0003273	9.63	5.9	15.71	5.67	8.59	10.97
EVM0003275	8.99	9.11	6.01	7.23	6.73	7.13
EVM0003276	2.79	2.84	1.5	3.77	2.96	3.59
EVM0003277	0.65	0.79	0.49	1.06	1.07	1.28
EVM0003279	1.93	0.16	4.94	1.21	0.99	2.91
EVM0003282	34.93	20.02	73.63	26.92	23.48	32.74
EVM0003284	2.55	3.38	2.18	5.21	5.33	3.91
EVM0003285	7.35	13.33	8.22	7.92	10.62	5.75
EVM0003289	1.72	3.83	2.01	1.22	2.26	1.94
EVM0003290	1.11	1.2	1.88	2.1	3.26	1.09
EVM0003291	0.03	0.03	0.01	0.12	0.02	0.13
EVM0003293	1.64	2.04	0.52	2.45	2.28	2.14
EVM0003296	0.93	1.47	1.38	4.38	4.44	2
EVM0003298	130.33	141.91	124.3	100.19	128.83	67.09
EVM0003299	0.1	0	0.38	0.96	0.37	0.3
EVM0003302	5.23	3.66	5.85	5.7	4.44	3.81
EVM0003303	8.58	7.82	3.38	6.95	6.36	7.06
EVM0003304	1.5	1.7	4.21	2.39	1.83	3.93
EVM0003307	128.5	70.08	64.53	64.78	42.69	59.47
EVM0003308	43.22	54.59	26.78	55.17	50.25	24.49
EVM0003311	412.74	921.69	469.14	330.42	478.39	127.19
EVM0003312	8.83	5.39	1.98	7.53	5.28	4.67
EVM0003313	4.36	1.48	1.97	2.56	2.19	2.18
EVM0003318	5.51	2.64	4.94	3.25	3.1	6.25
EVM0003319	0.59	0.34	0.9	0.53	0.51	1.78
EVM0003321	3.24	4.78	3	8.52	6.68	3.51
EVM0003324	30.03	31.87	16.35	45.93	32.5	20
EVM0003325	1.67	0.67	1.75	2.28	3.19	3.38
EVM0003326	96.91	152.04	212.18	165.04	258.04	125.34
EVM0003327	41.3	129.69	19.84	19.99	3.35	3.78
EVM0003328	0.49	0.06	0.11	1	1.08	0.73
EVM0003329	1.14	2.96	2.38	2.14	2.35	1.14
EVM0003331	11.46	41.39	2.69	21.39	13.71	6.13
EVM0003333	7.05	5.5	4.6	8.79	8.26	9.63
EVM0003335	812.03	810.09	1258.68	618.74	725.78	554.67
EVM0003336	7.32	10.72	6.99	15.32	8.42	7.1
EVM0003337	5100.18	11712.9	7130	8683.9	10758.8	3165.26
EVM0003338	2.66	2.22	3.81	2.84	4.79	3.36
EVM0003339	3.47	2.04	5.61	1.89	2.18	3.72
EVM0003341	100.17	47.02	47.05	59.32	31.98	56.76
EVM0003342	1.8	1.45	3.18	1.09	1.21	2.78
EVM0003343	3.65	1.34	6.01	2.37	3.59	6.21
EVM0003344	1.8	0.81	2.38	1.95	3.51	1.82
EVM0003345	0.9	0.69	0.26	1.75	1.85	1.14
EVM0003347	46.05	45.88	40.53	48.09	43.85	27.08
EVM0003348	7.04	6.16	3.35	6.08	4.09	5.76
EVM0003350	2.87	1.08	3.75	0.3	0.76	3.65
EVM0003351	17.55	55.46	35.34	25.56	51.94	13.31
EVM0003352	6.42	8.23	4.62	7.25	5.27	4.55
EVM0003353	3.92	3.73	5.12	3.93	6.19	7.17
EVM0003354	61.37	29.62	86.33	40.21	37.96	81.58
EVM0003355	1.79	1.62	3.53	1.07	1.42	3.53
EVM0003357	11.22	13.51	14.37	11.97	8.38	7.98
EVM0003358	3.71	1.85	8.66	1.48	3.1	6.8
EVM0003359	100.8	118.95	142.93	159.82	184.67	99.77
EVM0003361	2.04	1.1	2.17	1.41	1.26	2.39
EVM0003362	0.9	0.39	0.38	0.17	0.12	0.92
EVM0003363	27.57	14.8	35.13	11.06	14	31.66
EVM0003367	19.31	33.24	15.2	21.55	24.17	9.17
EVM0003368	9.04	10.88	3.66	19.68	7.92	6.26
EVM0003369	2.61	4.33	2.27	3.65	3.33	2.75
EVM0003370	7.68	5.78	5.55	5.5	4.18	11.23
EVM0003371	88.93	123.79	131.73	97.35	146.72	63.88
EVM0003372	41.59	102.27	59.23	120.48	142.27	32.31
EVM0003376	35.86	30.51	25.22	19.75	19.21	14.53
EVM0003377	2.19	2.31	2.48	2.51	2.54	3.36
EVM0003380	0.13	0.22	0.11	0.23	0.3	0.16
EVM0003384	0.33	0.31	0.14	0.2	0.08	0.27
EVM0003391	44.83	42.97	78.9	26.79	26.97	39.03
EVM0003392	1.71	1.65	3.43	3.21	4	1.82
EVM0003393	11.28	4.17	6.98	4.09	3.59	9.71
EVM0003396	11.49	7.08	17.08	8.23	8.68	12.8
EVM0003397	11.75	8.57	22.32	5.88	9.36	14.11
EVM0003400	16.6	3.73	39.51	4.33	2.66	36.14
EVM0003402	2.1	1.74	1.24	3.5	1.98	2.32
EVM0003403	0.61	0.32	1.06	0.23	0.35	1.84
EVM0003405	18.1	11.33	41.34	19.16	23.62	39.67
EVM0003407	6.59	2.83	4.06	4.05	2.23	5.07
EVM0003411	10.09	7.35	4.56	10.39	8.51	9.68
EVM0003412	19.48	13.7	20.2	12.33	13.27	9.82
EVM0003413	20.03	38.95	24.98	27.57	33.02	14.09
EVM0003416	2.25	2.05	2.33	1.87	2.22	1.63
EVM0003417	5	4.64	7.4	7.03	7.15	3.5
EVM0003418	1.33	1.05	1.37	0.18	0.53	0.3
EVM0003423	0.1	0.08	0.06	0.38	0.09	0.35
EVM0003425	2.2	0.62	2.71	1.32	1.31	1.9
EVM0003426	12.88	7.92	16.17	9.63	10.19	18.77
EVM0003428	1.92	0.39	0.93	0.56	0.44	2.22
EVM0003433	354.63	384.33	598.39	463.58	523.11	413.64
EVM0003435	16.34	12.36	6.04	10.5	8.61	6.51
EVM0003436	1.09	0.78	1.28	0.72	1.3	2.19
EVM0003437	36.91	18.04	60.87	25.3	21.79	59.55
EVM0003440	6.98	12.52	7.55	11.71	11.85	5.97
EVM0003442	2.22	2.13	0.69	1.16	0.67	0.48
EVM0003445	2928.39	6215.06	2528.04	5313.02	5587.25	1582.36
EVM0003447	6.35	15.37	5.75	7.71	9.38	2.56
EVM0003449	7.54	7.45	5.74	9.63	9.94	7.01
EVM0003451	3.36	4.22	7.73	3.21	3.92	8.9
EVM0003452	1.16	0.23	1.24	0.1	0.06	0.85
EVM0003455	20.34	22.11	18.06	26.42	28.35	19.4
EVM0003457	3.15	7.91	3.84	7.07	7.23	3.06
EVM0003460	15.59	38.16	9.61	27.2	19.21	7.87
EVM0003461	16.32	28.61	12.11	28.74	29.73	16.25
EVM0003462	4.05	5.74	2.55	5.84	5.05	2.86
EVM0003463	1.19	1.78	1.39	0.78	1.04	1.05
EVM0003464	1759.21	2941.3	1364.82	2623.1	2359.91	965.16
EVM0003469	25.74	15.44	10.68	12.25	7.76	11.59
EVM0003470	0.43	1.01	0.81	1.65	1	1.26
EVM0003472	1.45	0.66	0.9	0.56	0.57	0.94
EVM0003473	1.15	1.05	0.36	0.5	0.94	1.16
EVM0003475	3.55	2.31	6.13	1.78	1.94	4.12
EVM0003476	8.83	11.86	13.84	13.43	19.31	9.23
EVM0003477	24.57	14.1	27.19	27.78	27.12	25.46
EVM0003478	3.68	2.55	1.68	3.38	2.36	2.79
EVM0003480	1.04	0.85	0.87	0.76	0.64	0.76
EVM0003483	72.03	51.93	45.18	71.64	55.76	64.55
EVM0003485	9.08	4.59	7.33	6.52	6.71	9.21
EVM0003486	271.58	648.22	185.4	394.79	348.75	118.08
EVM0003487	108.92	100.23	166.28	114.6	138.77	107.68
EVM0003489	2.71	1.36	3.92	0.94	0.97	7.3
EVM0003490	89.4	236.38	84.45	181.68	212.27	59.64
EVM0003491	17.15	20.28	23.78	58	45.34	32.79
EVM0003492	0.17	0.21	0.17	0.22	0.11	0.43
EVM0003496	1.76	1.1	2.51	0.11	0.24	3.35
EVM0003497	3.84	2.81	1.94	2.98	1.24	4.08
EVM0003498	0.96	2.45	0.72	1.2	0.79	0.67
EVM0003499	12.3	6.84	16.95	8.54	10.53	29.02
EVM0003500	2.89	1.81	3.58	3.07	1.33	4.51
EVM0003501	0.17	0.04	0.26	0.35	0.09	0.52
EVM0003503	35.47	21.06	63.03	14.32	14.63	31.58
EVM0003505	16.8	17.45	25.88	17.33	15.75	17.08
EVM0003507	116.01	160.6	147.6	73.06	102.08	50.87
EVM0003508	3.62	1.25	3.58	2.42	3.02	2.95
EVM0003511	8.52	25.94	4.78	18.21	15.97	5.05
EVM0003512	7.25	4.68	11.24	7.53	8.53	15.71
EVM0003513	12.78	16.05	18.36	17.13	19.95	12.17
EVM0003514	22.32	12.78	21.75	30.78	33.29	49.22
EVM0003515	42.76	35.45	31.75	34.05	36.05	24.76
EVM0003517	5306.78	10350.9	6937.25	9286.55	10764.7	3360.19
EVM0003518	25.63	11.42	30.3	11.38	10.46	23.38
EVM0003519	0.99	1.39	0.8	1.24	0.94	0.93
EVM0003522	2.38	1.28	4.23	0.8	1.2	5.74
EVM0003525	0.83	0.49	0.08	0.71	0.97	0.55
EVM0003528	39.59	44.87	67.02	41.47	57.06	28.2
EVM0003530	4.94	3.36	3.5	7.4	5.62	6.69
EVM0003532	4.99	2.48	9.83	2.37	2.7	7.38
EVM0003534	0.23	1.12	0.37	2.02	1.68	0.41
EVM0003535	0.09	0.07	0.34	0	0	1.1
EVM0003536	2.16	1.11	1.07	1.27	0.49	2.54
EVM0003538	1136.55	3082.88	1815.22	1311.72	1964.03	592.98
EVM0003540	100.65	104.08	63.55	75.53	101.6	39.09
EVM0003544	0.45	0.1	0.87	0.07	0	1.02
EVM0003545	1.33	0.43	3.78	0.68	0.65	2.42
EVM0003546	14.24	14.86	13.73	18.72	19.58	13.51
EVM0003549	25.15	36.43	10.33	32.34	14.7	13.83
EVM0003551	5.38	4.13	4.05	7.07	5.63	5.2
EVM0003557	1.08	0.69	0.27	1.25	0.09	1.11
EVM0003558	24.19	32.5	11.56	39.47	33.37	19.92
EVM0003559	0.11	0.14	0.52	0.05	0.17	0.29
EVM0003560	25.77	18.81	20.09	18.65	17.45	14.63
EVM0003561	0.89	1	0.42	3.04	1.5	1.44
EVM0003564	43.03	26.58	30.29	46.3	47.91	31.09
EVM0003565	5.95	2.6	6.24	4.21	5.2	6.89
EVM0003566	3.38	5.27	3.06	5.03	6.26	3.79
EVM0003567	0.72	0.52	0.49	0.48	1.57	0.58
EVM0003569	17.67	18.18	19.8	18.43	23.5	14.76
EVM0003571	8.23	5.54	9.96	4.25	2.64	4.18
EVM0003572	5.18	2.95	3.63	2.49	2.34	5.11
EVM0003573	12.49	11.43	17.74	9.65	11.45	9.28
EVM0003578	2.85	2.88	2.02	5.11	4.05	4.01
EVM0003581	0.38	0.65	0.39	0.18	0.33	1.08
EVM0003583	75.13	144.68	72.71	107.2	136.84	40.58
EVM0003586	99.59	181.32	168.34	152.36	230.97	79.2
EVM0003588	1.57	1.91	0.56	1.5	0.74	1.33
EVM0003589	9.6	13.18	10.18	21.09	20.77	10.73
EVM0003590	2.34	2.66	1.14	5.38	2.33	2.57
EVM0003591	146.79	280.61	130.93	53.06	60.81	24.6
EVM0003592	0.62	0.47	0.73	0.38	0.16	1.32
EVM0003593	43.74	95.4	51.28	96.61	102.5	43.87
EVM0003595	4.72	3	9.73	2.68	4.66	8.11
EVM0003599	3.46	3.33	4.58	4.72	2.64	5.77
EVM0003600	3.18	1.17	2.02	1.72	1.68	4.63
EVM0003601	4.15	2	4.46	2.42	3.24	4.99
EVM0003602	1.35	0.47	1.21	0.7	0.45	4.74
EVM0003606	0.72	0.25	0.65	0.23	0.27	1.25
EVM0003607	11.84	6.73	10.87	7.93	5.9	10.75
EVM0003608	2.46	1.16	5.57	0.91	0.96	5.27
EVM0003609	15.28	9.31	17.68	4.9	5.44	11.28
EVM0003612	15.81	11.89	16.56	14.24	15.45	25.76
EVM0003614	5.54	2.38	8.54	4.15	6.16	9.63
EVM0003616	52.86	41.83	34.79	35.13	36.95	59.27
EVM0003617	31.83	99.96	33.38	53.25	67.08	20.67
EVM0003622	5.54	2.23	6.48	2.83	2.18	9.02
EVM0003623	8.12	31.06	7.59	25.81	18.83	4.86
EVM0003624	0.77	0.55	0.37	1.09	0.92	1.5
EVM0003626	1.62	0.58	1.42	1.04	1.25	2.53
EVM0003627	5.37	4.59	4.52	3.03	3.63	5.94
EVM0003628	13.05	15.55	13.74	17.25	17.12	8.95
EVM0003629	0.75	0.04	0.13	0.04	0.15	0.4
EVM0003630	131.1	312.12	173.86	256.49	399.63	100.31
EVM0003635	155.78	177.38	146.76	163.12	174.88	100.16
EVM0003637	6.78	3.3	13.8	6.66	16.65	13.52
EVM0003638	185.54	83.23	329.89	125.66	107.34	306.09
EVM0003643	48.19	51.95	29.53	57.13	58.74	34.48
EVM0003645	2.54	0.74	0.97	1.74	1.29	2.36
EVM0003646	2.54	2.29	2.13	1.44	2.62	1.75
EVM0003649	9.03	15.11	19.17	17.91	23.37	11.08
EVM0003655	13.26	15.99	19.08	9.88	9.89	16.13
EVM0003658	0.12	0.11	0.15	0.14	0.17	0.27
EVM0003660	17.67	12.86	6.33	6.91	4.73	5.22
EVM0003661	95.08	129.36	60.04	122.25	107.8	46.96
EVM0003662	36.38	37.62	46.39	35.57	47.1	35.6
EVM0003663	156.28	109.77	86.04	98.23	53.83	47.83
EVM0003664	1.66	2.79	1.42	4.83	4.47	2.61
EVM0003666	372.9	306.97	372.8	405.99	433.32	330.21
EVM0003667	0.29	0.2	0.23	0.34	0.18	0.13
EVM0003668	1.74	2.42	1.81	2.8	1.64	2.11
EVM0003669	2.27	4.02	1.72	5.94	2.41	2.51
EVM0003671	4.2	5.35	8.24	6.51	5.15	6.77
EVM0003673	4.8	1.9	7.04	2.94	1.84	4.28
EVM0003675	3.37	3.7	2.21	2.62	2.17	2.53
EVM0003676	14.26	13.02	24.36	10.24	10.99	11.83
EVM0003677	337.44	443.26	346.83	396.53	459.29	176.27
EVM0003678	6.04	4.32	21.99	2.94	3.43	17.51
EVM0003679	76.14	31.41	149.02	49.26	54.38	116.87
EVM0003681	266.93	299.39	398.89	356.66	458.31	310.52
EVM0003686	0.07	0.01	0.17	0.07	0.13	0.49
EVM0003689	17.31	37.12	11.14	29.95	28.67	11.74
EVM0003690	0.31	0.39	0.55	0.52	0.21	0.07
EVM0003692	2.19	2.42	0.66	1.98	1.85	1.62
EVM0003694	4.35	3.76	9.36	2.08	3.83	5.67
EVM0003695	5.65	8.83	7.04	11.21	8.85	4.69
EVM0003696	18.67	6.04	27.4	4.53	6.23	11.18
EVM0003697	3.64	7.26	0.68	7.18	5.36	2.31
EVM0003698	9.59	5.74	11.6	7.97	9.74	9.74
EVM0003700	0.28	1.18	1.19	0.5	0.57	0.73
EVM0003702	26.21	49.25	21.97	29.64	34.27	14.52
EVM0003704	5.92	8.55	8.8	5.22	6	3.97
EVM0003706	5.94	4.09	9.52	4.06	5.93	8.49
EVM0003707	0.58	0.49	2.1	0.26	0.36	1.94
EVM0003708	5.52	3.15	3.36	3.53	3.38	4.53
EVM0003709	21.57	40.37	13.78	33.14	33.83	8.97
EVM0003710	0.88	1.56	0.4	0.48	1.3	0.63
EVM0003711	123.97	253.22	110.44	451.07	484.02	196.37
EVM0003713	0.47	0.1	0.55	0.37	0.29	1.56
EVM0003714	0.71	0.31	0.31	0.23	0.27	1.24
EVM0003716	0.57	0.25	0.5	0.13	0.1	0.46
EVM0003718	6.65	3.5	3.65	4.02	3.31	5.5
EVM0003719	9.17	3.35	4.92	3.41	2.26	10.03
EVM0003720	15.15	21.52	20.92	20.26	23.61	12.79
EVM0003724	0.32	0	0.52	0.17	0.8	1.54
EVM0003727	10.51	11.71	8.45	14.18	14.09	9.17
EVM0003729	30.33	43.8	27.92	33.75	43.49	17.99
EVM0003730	0.57	0.23	0.32	0.12	0	0.55
EVM0003732	6.61	5.73	3.79	4.15	3.69	3.89
EVM0003734	4.75	6.41	6.59	4.87	6.49	5.24
EVM0003736	16.82	9.77	29.83	12.24	14.33	15.27
EVM0003737	5.65	4.28	4.14	4.7	2.13	2.58
EVM0003738	5.28	4.99	4.31	4.13	1.78	4.41
EVM0003740	9.88	14.11	13.92	19.77	16.95	13.59
EVM0003741	1.68	1.91	1.67	2.07	1.46	1.95
EVM0003742	0.48	0.82	2.48	1.22	0.66	4.04
EVM0003743	1.61	2.16	1.39	2.34	1.82	3.48
EVM0003745	3.61	3.36	10.28	1.5	2.17	11.93
EVM0003746	0.66	0.58	0.62	0.6	0.4	1.44
EVM0003750	9.9	10.98	7.68	16.85	16.89	13.66
EVM0003751	57.83	107.43	51.14	59.76	66.34	23.15
EVM0003752	0.53	0.87	0.31	0.91	0.64	0.53
EVM0003753	168.61	400.59	180.84	287.72	327.63	94.24
EVM0003756	0.16	0.1	0.15	0.23	0.61	0.19
EVM0003757	30.09	64.41	40.77	62.46	79.65	19.67
EVM0003758	11.81	6.55	11.69	4.32	4.64	13.13
EVM0003760	102.42	134.43	108.18	61.07	55.65	24.06
EVM0003766	2.9	0.37	7.35	1.63	1.34	7.15
EVM0003769	4.73	10.57	4.58	8.13	7.32	3.15
EVM0003770	6.59	2	4.2	1.96	1.99	8.27
EVM0003771	2.61	3.43	1.78	2.94	1.64	2.81
EVM0003772	7.88	7.72	5.88	10.21	13.62	8.49
EVM0003773	3.49	4.51	4.81	4.39	7.25	5.99
EVM0003774	7.94	12.28	4.6	11.74	9.54	8
EVM0003777	10.47	3.7	15.52	9.04	6.93	17.57
EVM0003779	0.14	5.32	3.34	0	0	0
EVM0003780	12.85	16.54	27.66	8.79	7.76	16.98
EVM0003781	1.43	1.03	2.53	1.68	0.8	2.69
EVM0003784	0.22	0.43	0.17	1.13	0.85	0.77
EVM0003785	23413.5	115749	22886.1	63802.8	70874	16139
EVM0003787	2.23	1.36	2.31	1.67	0.8	2.64
EVM0003789	20.69	19.32	33.51	23.76	25.12	24.16
EVM0003791	6.9	2.86	5.37	4.68	3.72	9.15
EVM0003792	7.41	2.86	6.12	2.24	2.27	8.11
EVM0003794	8.48	3.53	7.98	10.2	10.3	12.13
EVM0003795	8.39	5.91	11.91	5.07	4.17	9.49
EVM0003800	5.36	3.03	5.73	2.27	2.25	5.6
EVM0003801	164.08	322.83	135.54	187.37	222.66	91.87
EVM0003802	4.57	3.79	13.04	7.03	9.43	17.95
EVM0003803	4.71	16.26	7.83	2.82	3.51	3.8
EVM0003804	0.37	0.21	0.61	0.88	0.51	0.76
EVM0003805	9.06	39.35	28.31	20.72	35.03	14.22
EVM0003806	0.05	1.34	0.4	1.58	0.67	0.65
EVM0003808	1.3	1.13	4.88	1.14	0.83	5.01
EVM0003809	6.38	6.03	4.51	7.05	7.3	4.07
EVM0003811	12.45	23.9	1.8	2.27	0.65	1.23
EVM0003812	0.95	0.81	0.77	1.74	1.59	1.34
EVM0003814	68.12	72.06	81.29	67.27	95.91	58.71
EVM0003815	1.09	0.31	0.91	0.61	0.62	2.5
EVM0003816	0.89	0.32	1.49	2.38	2.35	1.47
EVM0003817	0.63	0.48	0.88	0.24	0.41	1.62
EVM0003818	24.96	54.68	21.35	29.12	33.23	13.99
EVM0003819	18.37	29.69	17.25	22.48	24	10.77
EVM0003820	10.82	16.47	9.76	11.57	10.48	5.19
EVM0003825	1.23	0.37	0.47	0.66	0.22	1.67
EVM0003826	1.37	1.29	1.56	2.96	4.19	3.73
EVM0003827	6.66	3.97	15.08	2.63	3.09	19.25
EVM0003830	86.61	175.25	114.65	101.15	104.59	38.27
EVM0003831	28.9	24.86	42.89	31.72	35.02	24.96
EVM0003833	3.91	4.63	2.45	3.71	3	3.69
EVM0003834	5.38	4.55	8.64	6.4	5.52	6.77
EVM0003835	2.31	2.11	1.21	2.32	1.44	1.19
EVM0003836	5.05	2.4	3.42	3.9	2.85	5.32
EVM0003837	2.33	1.11	2.96	2.24	3.14	3.54
EVM0003838	220.28	158.39	80.65	128.48	57.75	110.72
EVM0003839	34.5	52.78	43.73	63.19	60.06	46.53
EVM0003840	9.79	14.11	13.35	9.48	11.21	8.6
EVM0003841	3.17	4.75	1.75	5.29	2.04	3.13
EVM0003842	12.39	14.63	4.6	12.85	10.41	7.41
EVM0003845	1.13	0.52	1.09	0.72	0.5	3.35
EVM0003846	8.96	4	15.4	3.86	4.3	7.28
EVM0003847	296.39	570.92	296.75	456.57	581.57	180.17
EVM0003848	25.84	9.64	12.91	9.69	7.1	34.72
EVM0003850	0.24	0.64	0.33	1.86	1.07	0.74
EVM0003852	0.96	2.55	0.26	0.75	0.99	0.9
EVM0003853	31.66	23.93	41.81	30.15	46.44	46.67
EVM0003854	1.32	1.19	1.28	1.51	0.68	1.45
EVM0003856	1.84	1.06	1.9	2.02	1.28	2.1
EVM0003858	1.93	1.34	1.24	2.61	2.62	3.47
EVM0003859	0.45	0.35	0.19	0.41	0.35	0.83
EVM0003860	3.56	5.66	2.06	6.57	7.75	4.23
EVM0003861	1.37	1.61	1.78	3.53	2.69	3.41
EVM0003863	0.62	0.54	0.33	0.55	0.39	1.51
EVM0003864	74.01	109.47	68.86	78	94.3	42.07
EVM0003866	32.44	21.51	52.02	31	37.01	32.77
EVM0003867	0.86	2.01	1.44	2.16	2.49	0.81
EVM0003868	10.01	18.28	9.54	18.6	21.39	2.94
[truncated: 6,042 more rows]

## Sheet: hsp_25_38.fpkm
	X25_01	X25_02	X25_03	X38_01	X38_02	X38_03
EVM0000706	19.81	10.19	9.84	10.11	8.85	12.33
EVM0000904	2.88	1.88	4.2	2.09	2.78	6.06
EVM0001662	68.19	68.01	133.13	10.4	8.14	9.36
EVM0001718	23.31	17.47	24.1	21.23	22.41	24.79
EVM0002258	50.12	47.56	289.82	22.5	13.87	33.15
EVM0002423	0.54	0.34	0.3	1.68	0.53	0.56
EVM0003030	157.73	194.7	94.37	199.57	140.8	81.73
EVM0003372	41.59	102.27	59.23	120.48	142.27	32.31
EVM0003534	0.23	1.12	0.37	2.02	1.68	0.41
EVM0003612	15.81	11.89	16.56	14.24	15.45	25.76
EVM0003635	155.78	177.38	146.76	163.12	174.88	100.16
EVM0003676	14.26	13.02	24.36	10.24	10.99	11.83
EVM0004117	6.62	4.17	9.75	6.64	7.2	7.03
EVM0004433	232.58	185.63	324.25	236.27	250.24	200.42
EVM0004795	129.08	116.32	125.28	118.59	113.05	89.83
EVM0005288	9.02	7.87	7.46	9.44	10.36	7.34
EVM0005469	0.72	0.21	0.48	0.64	0.45	1.28
EVM0005589	31.95	35.61	255.42	26.38	21.82	31.72
EVM0006141	78.06	58.47	57.65	71.78	61.18	50.62
EVM0006307	4.29	1.88	6.92	1.22	2.57	7.12
EVM0006337	0.7	0.7	0.4	1.78	0.68	1.1
EVM0006723	1317.07	1807.19	1273.58	2040.44	1991.37	1093.76
EVM0006752	66.72	112.19	90.2	235.41	140.63	123.86
EVM0007272	10.06	4.87	8.72	5.02	3.99	7.75
EVM0007456	2119.65	2207.74	1501.22	2864.55	2186.46	1451.43
EVM0007713	112.81	90.55	139.09	93.08	81.68	117.37
EVM0007907	3.6	5.86	2.55	6.54	5.79	2.83
EVM0007922	347.6	80.31	291.08	217.07	162.07	488.68
EVM0008432	17.56	6.11	18.18	4.57	5.37	34.27
EVM0009219	87.24	57.33	112.43	69.02	88.72	79.99
EVM0009250	104.02	53.9	89.36	106.8	100.07	145.56
EVM0009560	118.52	94.15	88.41	110.69	104.06	65.25
EVM0009921	61.23	93.59	308.82	50.48	32.54	24.55
EVM0009942	172.59	91.71	153.71	107.99	60.59	138.3
EVM0009982	18.34	19.36	18.65	15.06	16.7	12.61
EVM0010308	114.68	170	650.06	116.28	79.92	52.19
EVM0010997	128.62	181.02	851.17	109.12	59.49	53.01
EVM0011123	24.04	12.27	34.2	24.6	24	39.85
EVM0011433	8.38	22.35	11.25	29.58	17.28	9.67
EVM0011483	573.17	304.53	621.52	193.72	157.17	176.66
EVM0012179	2.07	1.94	1.6	1.47	1.4	1.62
EVM0012238	116.57	108.56	92	115.25	108.36	66.36
EVM0012738	43.12	25.79	49.03	25.02	25.71	24.95
EVM0012743	0.42	0.87	0.42	0.95	0.78	0.42
EVM0012894	12.86	8.84	22.16	4.55	5.12	20.24
EVM0013143	0.72	0.25	0.4	0.4	0.1	1.25
EVM0013324	1.86	1.67	1.72	1.28	0.63	1.83
EVM0013847	5.32	5.75	12.57	2.57	4.85	9.75
EVM0014169	12.6	7.97	17.89	10.58	12.02	12.37
EVM0014305	7.72	4.46	11.4	4.94	5.75	8.97
EVM0015187	17.02	6.24	11.77	12.25	10.67	14.08
EVM0015235	1.84	1.06	0.58	1.6	0.89	2.17
EVM0015774	31.15	21.04	18.64	19.67	22.67	20.31
