# Supplementary material for: Chromosome-level genome assembly of Bactrocera dorsalis reveals its adaptation and invasion mechanisms
Source: Commun Biol. 2022 Jan 11;5:25. doi: 10.1038/s42003-021-02966-6 (PMC8752857; doi:10.1038/s42003-021-02966-6)
Supplement: Supplementary file 4 — Supplementary Data 1 [file 42003_2021_2966_MOESM4_ESM.zip › source data/source data/Figure 3c.xls]

## Sheet: all_fed_starved.FPKM
	fed01	fed02	fed03	starved01	starved02
EVM0000003	8.69	3.56	9.73	28.81	9.39
EVM0000009	42.47	39.41	46.93	43.56	55.04
EVM0000010	138.97	95.29	152.93	114.82	131.96
EVM0000012	0.39	0.18	0	0	0.19
EVM0000013	69.49	78.66	73.29	70.18	59.55
EVM0000016	4.21	8.15	4.22	7.13	7.15
EVM0000017	19.33	26.58	22.61	13.71	27.24
EVM0000018	60.54	54.52	61.05	77.2	30.37
EVM0000024	1.39	2.17	2.12	0	2.82
EVM0000026	4.11	5.76	4.58	2.62	1.72
EVM0000028	54.85	48.16	51.67	58.39	57.05
EVM0000029	0.59	0	4.29	17.17	5.01
EVM0000031	25.88	24.79	25.62	46.88	32.7
EVM0000032	0.69	1.49	0	0	2.3
EVM0000034	14.06	17.38	15.66	20	21.6
EVM0000036	37.48	30.38	46.16	106.96	59.94
EVM0000038	4.77	5.42	8.47	22.04	3.18
EVM0000039	29.68	29.57	29.74	8.02	14.83
EVM0000040	0.64	1.15	0.57	0	0
EVM0000041	57.48	42.61	64.33	76.54	48.58
EVM0000045	63.86	64.47	60.16	72.69	70.81
EVM0000048	2.26	3.76	2.75	5.69	1.2
EVM0000050	29.72	24.37	27.17	57.07	29.95
EVM0000051	25.81	17.51	26.65	22.99	34.01
EVM0000052	152.08	174.3	170.26	156.11	187.04
EVM0000053	35.12	33.02	38.83	23.57	40.25
EVM0000055	2.73	1.9	0.39	5.48	6.3
EVM0000056	30.64	44.63	32.56	29.43	27.07
EVM0000057	27.95	40.43	21.89	19.57	18.09
EVM0000058	9.6	11.73	12.77	12.5	19.59
EVM0000060	84.94	89.32	115.28	78.35	97.23
EVM0000061	73.31	104.17	80.35	109.62	78.38
EVM0000064	21.85	22.79	17.97	20.5	14.51
EVM0000066	4.5	6.53	5.12	3.83	2.7
EVM0000071	5.81	8.13	10.32	0	7.83
EVM0000075	483.11	315.13	423.81	503.64	434.38
EVM0000076	10.9	16.39	12.52	11.79	15.93
EVM0000077	7.29	5.14	6.94	1.3	3.2
EVM0000078	79.14	74.24	82.37	56.55	77.34
EVM0000081	161.69	149.36	167.75	71.06	88.94
EVM0000082	149.31	132.49	142.66	211.51	222.81
EVM0000083	8.66	12.71	7.69	6.3	5.35
EVM0000085	2.93	4.93	3.55	0.77	3.17
EVM0000086	33.22	33.78	35.46	25.78	24.89
EVM0000087	1.3	0.96	1.99	0	0.74
EVM0000088	62.4	63.6	64.79	100.07	74.12
EVM0000090	0.98	0.98	0.61	0	0.99
EVM0000091	92.27	80.8	87.57	55.02	74.05
EVM0000093	43.66	30.2	45.72	48.62	47.7
EVM0000094	66.44	61.91	82.51	41.02	62.91
EVM0000096	0.96	5.88	1.87	0	10.46
EVM0000098	18.96	21.1	13.74	3.73	12.13
EVM0000100	36.36	31	34.81	19.22	34.3
EVM0000102	45.28	49.91	46.54	60.18	52.63
EVM0000103	22.64	23.04	25.39	58.3	34.8
EVM0000104	97.09	118.8	118.69	85.35	98.08
EVM0000105	75.71	66.53	69.04	49.8	69.76
EVM0000107	1.49	0.32	2.05	0	2.6
EVM0000108	35.26	41.41	60.23	19.68	68.97
EVM0000109	26.8	18.26	15.15	4.01	12.7
EVM0000110	5.9	6.45	8.83	5.43	12.5
EVM0000111	2.53	1.67	5.1	3.7	0.61
EVM0000112	24.49	22.91	25.75	14.52	24.61
EVM0000113	11.16	8.07	10.21	0	9.82
EVM0000115	18.89	27.11	18.83	5.31	10.85
EVM0000116	11.79	10.76	16.28	12.55	14.65
EVM0000121	1.38	0.39	0.91	3.15	2.09
EVM0000122	2.95	1.48	3.45	0	0.62
EVM0000123	22.14	17.72	22.05	12.51	15.71
EVM0000125	1290.86	978.45	1436.79	1713.47	1585.95
EVM0000130	7.07	19.17	8.97	7.08	11.97
EVM0000131	7.18	12.59	10.89	21.28	13.6
EVM0000135	3.87	2.53	2.59	1.45	2.85
EVM0000136	53.47	36.61	59.26	18.7	48.63
EVM0000137	82.64	77	91.31	113.5	80.5
EVM0000138	0.55	0.85	0.39	0	0.66
EVM0000139	27.22	27.96	25.72	38.61	31.98
EVM0000141	14.02	9.93	12.41	0	7.57
EVM0000143	13.14	20.14	15.79	13.8	12.74
EVM0000145	540.41	375.9	414.8	517.53	460.92
EVM0000147	62.08	58.15	76.31	48.56	60.18
EVM0000148	9.96	7.63	6.5	6.77	5.58
EVM0000150	6.14	6.27	6.16	9.28	10.08
EVM0000154	1.27	0.22	1.93	0	1.4
EVM0000156	8.89	9.97	9.44	4.9	8.19
EVM0000157	8.91	7.64	9.61	1.71	2.74
EVM0000159	0.74	0.41	0.7	0	0
EVM0000161	26.24	28.07	29.4	6.73	13.16
EVM0000162	38.14	21.08	33.8	42.69	36.74
EVM0000171	60.61	53.76	59.52	71.23	66.11
EVM0000172	101.08	85.63	126.97	122.33	101.08
EVM0000175	57.99	47.58	59.44	69.11	58.65
EVM0000177	57.26	54.06	70.26	84.42	43.53
EVM0000178	1.33	0.39	1.06	5.64	0
EVM0000181	6.37	3.13	3.07	7.93	6.06
EVM0000182	20.52	22.92	25.95	37.06	30.07
EVM0000183	34.05	33.91	23.73	9.02	10.1
EVM0000185	35.82	43.73	42.05	51.79	49.95
EVM0000187	86.41	120.75	84.63	34.49	48.83
EVM0000188	9.07	11.79	16.06	0	14.86
EVM0000189	15.29	8.12	12.61	8	9.34
EVM0000192	53.84	45.08	38.41	34.34	31.69
EVM0000194	0.6	0.63	0.12	0	0
EVM0000196	12.85	6.8	11.45	17.49	25.49
EVM0000200	17.62	19.75	12.36	6.13	11.72
EVM0000205	3.04	3.68	2.6	0	3.2
EVM0000208	0.87	0.44	1.21	0	0
EVM0000209	32.06	32.68	34.82	6.65	47.31
EVM0000212	18.07	16.4	15.21	0.28	10.93
EVM0000213	2.45	1.09	1.17	0	1.14
EVM0000214	10.11	5	11.27	14.18	2.97
EVM0000215	81.35	79.28	90.69	160.24	132.87
EVM0000216	49.34	44.45	47.34	58.76	51.23
EVM0000218	43.06	28.83	52.04	58.36	38.04
EVM0000222	12.11	6.74	12.16	6.64	7.04
EVM0000223	4.27	6.89	4.89	2.3	1.43
EVM0000228	6.23	4.17	3.64	3.49	9.07
EVM0000229	34.44	22.01	43.13	48.13	38.18
EVM0000231	60.29	62.7	67.66	119.61	60.24
EVM0000232	26.4	29.02	22.44	24.91	42.42
EVM0000234	3.54	3.01	4.98	2.79	3.73
EVM0000237	30.19	30.3	36.01	21.12	20.71
EVM0000238	10.38	13.32	16.48	27.2	9.75
EVM0000240	2.6	4.24	3.51	0	2.67
EVM0000241	67.81	62.54	66.5	88.02	78.23
EVM0000243	65.72	46.98	71.97	76.03	70.42
EVM0000244	122.25	86.2	125.03	108.87	141.46
EVM0000247	406.62	343.14	430.7	411.88	388.71
EVM0000248	27.11	35.79	22.38	9.07	5.89
EVM0000249	4.79	12.66	6.83	92.68	10.87
EVM0000250	22.45	28.29	18.2	11.35	16.8
EVM0000251	16.56	15.14	17.15	52.62	32.74
EVM0000252	9.17	13.72	7.64	2.02	4.93
EVM0000254	136.72	103.4	119.02	138.16	114.29
EVM0000257	9.94	12.13	9.74	11.91	20.5
EVM0000258	9.59	9.28	11.26	5.74	4.45
EVM0000261	0.41	0.57	0.24	0	0
EVM0000264	3.43	5.39	4.74	0	8.17
EVM0000265	5.32	9.24	5.54	15.38	8.27
EVM0000266	1.85	2.18	0	3.73	2.41
EVM0000267	18.79	22	18.85	7.5	15.78
EVM0000270	0.9	2.78	0.52	0	0.97
EVM0000273	37.4	22.9	56.39	49.69	56.16
EVM0000274	19.8	27.68	17.79	9.66	8.86
EVM0000275	1.08	1.25	2.17	5.89	2.27
EVM0000284	833.65	492.87	787.95	1422.79	903.31
EVM0000287	114.18	118.97	79.73	185.11	172.64
EVM0000288	5.6	3.58	7.03	7.03	14.36
EVM0000289	2.88	3.56	2.89	5.09	9.12
EVM0000290	22.21	27.48	22.78	13.39	18.19
EVM0000291	176.43	138.24	144.06	261.89	178.42
EVM0000292	44.37	54.12	46.3	48.23	61.33
EVM0000296	1.67	1.15	0.71	1.23	1.61
EVM0000297	6.37	9.93	5.65	7.42	4.32
EVM0000301	6.8	9.33	11.96	24.53	11.58
EVM0000305	4.95	7.26	3.55	4.6	2.4
EVM0000307	7.48	7.38	9.68	5.24	6.54
EVM0000308	33.27	38.98	31.33	38.12	18.76
EVM0000309	3.93	2.55	3.11	2.87	1.54
EVM0000310	25.69	23.66	22.77	21.11	24.11
EVM0000311	4.04	6.51	4.06	2.92	7.82
EVM0000316	30.53	16.08	26.61	32.9	44.13
EVM0000317	7.83	6.97	8.22	10.53	9.22
EVM0000319	51.09	50.99	52.38	98.42	38.66
EVM0000320	24.4	19.22	21.96	11.23	21.78
EVM0000328	221.43	244.53	255.99	184.58	207.57
EVM0000329	0.48	1.07	0.23	0	0.54
EVM0000330	14.4	15.41	16.29	13.66	7.31
EVM0000331	13.38	15.2	15.4	19.82	11.68
EVM0000335	39.35	39.91	52.21	49.57	35.91
EVM0000336	0.37	0.83	1.4	0	1.93
EVM0000338	1.2	4.39	2.26	0	0
EVM0000339	11.04	7.86	6.56	0	13.36
EVM0000340	177.33	155.55	176.42	213.04	155.04
EVM0000341	4.55	6.58	4.11	0	4.1
EVM0000350	9.77	10.77	6.84	10.34	12.08
EVM0000352	84.01	86.09	104.5	164.05	63.95
EVM0000353	37.46	36.78	35.69	82.92	57.47
EVM0000355	38.5	35.57	35.49	38.99	29.92
EVM0000357	32.58	27.5	32.04	26.61	31.89
EVM0000358	0.41	0.36	0.13	0	0
EVM0000359	2.37	2.78	1.94	3.34	1.07
EVM0000360	0.35	0.62	0.22	0	0.63
EVM0000362	300.31	228	304.1	276.79	318.93
EVM0000363	1.78	2.96	1.07	1.94	1.87
EVM0000365	2.3	1	3.17	9.81	1.43
EVM0000367	11.73	13.6	13.17	17.08	10.96
EVM0000368	348.53	373.27	327.55	235.62	302.85
EVM0000371	7.68	2.42	4.37	0	7.23
EVM0000373	10.02	8.71	7.97	20.1	4.34
EVM0000375	222.33	213.23	198.99	266.69	260.38
EVM0000376	23.42	40.86	23.34	7.39	20.89
EVM0000377	14.51	19.13	8.92	15.06	5.16
EVM0000379	0.98	1.96	1.56	0	0
EVM0000380	0	0.22	2.46	0	2.46
EVM0000382	52.83	49.59	57.02	62.17	65.83
EVM0000383	2.65	3.72	2.48	6.39	1.53
EVM0000385	44.42	49.53	41.6	84.38	42.96
EVM0000387	175.97	145.43	201.2	189.92	220
EVM0000389	4.14	4.23	4.5	1.85	6.22
EVM0000392	21.28	17.11	19.05	7.1	13.81
EVM0000393	35.42	29.67	56.66	38.13	26.67
EVM0000394	24.48	21.93	17.27	39.48	22.36
EVM0000395	8.21	7.75	8.15	4.88	4.52
EVM0000396	56.61	67.22	62.91	143.94	143.5
EVM0000397	6.52	5.29	5.18	7.7	2.91
EVM0000398	26.59	27.19	26.79	25.97	35.41
EVM0000399	11.29	13.91	10.19	1.21	12.6
EVM0000403	13.93	12.5	14.12	4.16	10.11
EVM0000405	10.08	5.01	10.44	10.56	7.05
EVM0000407	3.77	3.16	4.41	1.88	3.59
EVM0000408	131.2	145.73	103.26	186.25	133.65
EVM0000410	1.2	0.05	0	0	2.17
EVM0000411	15.79	13.45	17.61	16	11.07
EVM0000412	2.61	1.18	2.38	0	8.91
EVM0000414	23.42	20.07	26.86	22.81	44.26
EVM0000416	0.23	1.47	1.91	0	3.06
EVM0000422	0.45	0.57	0.77	0	0
EVM0000423	48.69	61	49.87	45.18	55.34
EVM0000424	0.55	3.7	0.28	0	1.33
EVM0000426	260.26	223.04	220.08	303.88	300.71
EVM0000427	7.41	8.49	11.63	18.48	12.72
EVM0000428	10.11	13.59	11.29	6.92	6.17
EVM0000429	2.98	3.43	6.79	0	1.08
EVM0000430	11.4	18.31	20.17	0	3.3
EVM0000431	5.88	5.99	7.2	1.79	9.11
EVM0000432	121.74	120.84	138.58	139.34	102.48
EVM0000433	277.55	276.02	303.15	243.59	284.14
EVM0000435	13.94	19.32	17.62	26.85	14.97
EVM0000436	85.8	73.8	98.13	96.92	74.68
EVM0000442	44.74	58.86	58.84	50.71	48.73
EVM0000444	104.43	76.95	97.31	185.74	145.54
EVM0000446	7.23	6.88	5.9	0	5.99
EVM0000447	7.69	3.77	6.92	8.7	4.47
EVM0000450	6.18	6.09	5.39	12.85	6.88
EVM0000452	19.23	14.12	27.05	14.66	22.32
EVM0000453	115.12	82.97	115.11	133.46	110.02
EVM0000454	148.99	130.11	142.81	155.21	185.87
EVM0000455	6.01	5.22	7.12	8.96	5.89
EVM0000456	22.41	35.79	21.18	17.24	19.78
EVM0000458	17.56	15.82	13.25	0	10.62
EVM0000459	239.29	216.21	230.47	180.36	252.5
EVM0000461	14.97	17.18	16.32	12.49	5.59
EVM0000464	2.14	2.68	0.29	0	0
EVM0000467	147.33	128.58	151.36	140.76	158.28
EVM0000468	1.98	2.91	1.78	0	0
EVM0000470	87.61	69.48	85.23	131.42	84.05
EVM0000471	23.21	22.44	20.36	14.5	24.86
EVM0000472	8.79	11.54	10.78	8.66	11.09
EVM0000473	19.88	13.52	15.24	7.56	16.47
EVM0000475	193.04	153.43	229.73	168.91	164.15
EVM0000478	27.75	24.4	24.73	11.23	23.93
EVM0000481	36.23	32.71	29.36	61.91	21.69
EVM0000484	21.23	20.65	22.59	53.8	20.05
EVM0000485	13.12	16.04	15.53	15.54	13.52
EVM0000486	1.64	2.19	4.36	6.6	0.6
EVM0000487	11.53	10.73	13.72	12.95	3.95
EVM0000489	0	1.87	1.73	1.53	4.37
EVM0000492	22.3	13.79	20.36	75.69	23.78
EVM0000498	8.92	10.37	10.43	26.64	17.66
EVM0000500	11.4	13.91	15.38	15.99	9.84
EVM0000504	3.62	5.44	3.39	1.79	4.13
EVM0000505	6.23	11.73	7.45	4.3	2.75
EVM0000508	6.39	5.23	1.56	5.71	8.86
EVM0000511	6.49	16.68	8.13	0	2.55
EVM0000512	1.1	1.36	0.65	0	0
EVM0000514	57.1	50.45	80.22	89.14	82.36
EVM0000516	0.78	0	0.92	0	1.88
EVM0000519	123.71	115.47	167.99	80.54	89.68
EVM0000520	42.21	38.04	40.86	32.53	29.16
EVM0000521	2.85	2.74	2.08	3.01	0.81
EVM0000522	10.82	7.34	8	10.67	14.39
EVM0000525	1.01	1.68	1.43	0	0
EVM0000530	1.94	2.09	2.51	0	12.61
EVM0000531	10.16	12.17	10.97	2.74	5.17
EVM0000532	2.51	2.72	2.66	0	1.34
EVM0000534	20.77	25.19	17.5	16.73	14.84
EVM0000536	47.93	43.24	58.35	56.57	31.21
EVM0000543	180.82	162.43	188.58	215.95	200.98
EVM0000544	244.64	198.58	193.5	314.79	300.52
EVM0000545	62.32	66.74	60.89	55.91	59
EVM0000547	5.85	7.26	4.23	2.44	5.87
EVM0000549	15.72	12.26	16.09	27.9	22.13
EVM0000550	0.06	1.03	0.12	4.85	2.02
EVM0000553	12.25	23.16	15.12	11.84	12.24
EVM0000556	1.52	1.67	0.66	0	1.57
EVM0000560	8.7	8.7	7.82	5.47	5.79
EVM0000561	21.28	26.64	19.4	25.07	20.28
EVM0000562	6.69	11.67	6.19	3.83	10.73
EVM0000565	10.74	3	3.49	9.66	3.93
EVM0000567	11.13	14.49	10.2	9.22	10.8
EVM0000568	5.94	7.39	5.81	18.37	12.9
EVM0000569	5.75	12.38	13.36	3.56	7.38
EVM0000570	12.65	15.37	13.71	9.75	10.96
EVM0000571	62.66	49.92	59.12	71.99	73.59
EVM0000572	39.71	36.47	39.3	31.8	47.5
EVM0000573	2.52	12.23	2.55	4.46	1.85
EVM0000574	2.16	1.91	1.17	1.61	1.1
EVM0000576	12.51	14.75	6.34	3.3	12.8
EVM0000577	63.13	55.45	65.52	72.03	81.24
EVM0000578	1.26	0.4	0.7	0	0
EVM0000579	9.88	11.63	7.85	8.87	7.26
EVM0000580	2.25	1.73	2.8	0	7.77
EVM0000582	12.39	12.47	14.55	24.82	9.32
EVM0000584	71.45	58.5	87.43	107.54	86.86
EVM0000586	7.59	13.06	5.56	12.07	5.9
EVM0000587	17.28	26.64	22.68	27.44	25.19
EVM0000588	18.04	16.59	18.36	13.46	17.07
EVM0000589	21.95	15.22	22.58	4.42	30.43
EVM0000592	21.55	13.43	20.36	19.31	17.83
EVM0000594	7.38	5.14	6.04	2.8	10.13
EVM0000595	20.96	19.65	17.34	8.32	26.37
EVM0000596	0.58	1.29	0.1	2.26	1.4
EVM0000597	34.24	29.95	32.23	28.3	39.23
EVM0000598	0.93	0.94	0.34	0.67	2.95
EVM0000599	35.04	49.13	42.24	30.18	33.29
EVM0000600	51.71	81.82	54.9	30.25	42.72
EVM0000601	6.55	9.09	5.44	6.71	5.72
EVM0000602	5.2	12.76	3.29	0	2.8
EVM0000604	49.92	49.72	43.69	37.78	43.39
EVM0000605	18.01	26.17	14.76	16.78	7.24
EVM0000607	19.61	19.55	21.76	33.4	11.09
EVM0000608	8.68	7.37	8.37	4.61	5.57
EVM0000609	4.72	1.62	4.54	3.61	7.54
EVM0000611	1.52	5.27	3.14	2.31	3.8
EVM0000612	26.71	32.92	30.58	57.61	35.5
EVM0000613	1.99	3.09	1.74	0	2.41
EVM0000614	29.85	33.41	28.51	6.99	7.83
EVM0000615	35.09	20.73	36.35	13.05	33.56
EVM0000617	12.73	13.17	10.25	12.53	13.56
EVM0000619	12.48	11.65	11.61	7.5	9.03
EVM0000622	0	0	0.71	2.28	0
EVM0000624	0.35	1.08	1.34	0	1.15
EVM0000625	0.04	0.55	0.45	2.42	0.58
EVM0000626	5.31	8.19	0.72	0	7.81
EVM0000627	5.26	8.87	6.19	0	2.58
EVM0000629	22.64	27.32	28.61	29.33	29.47
EVM0000630	42.57	52.64	52.27	25.85	50.73
EVM0000633	32.38	26.76	27.99	24.65	24.84
EVM0000634	82.24	73.86	83.73	81.72	89.09
EVM0000635	54.27	38.83	49.28	90.28	55.48
EVM0000637	22.37	20.68	24.34	39.28	13.35
EVM0000638	15.42	14.14	18.34	15.02	15.7
EVM0000639	5.29	11.41	4.75	3.01	3.61
EVM0000640	2.69	0.85	2.64	1.34	3.2
EVM0000641	71.75	80.71	70.6	90.02	92.65
EVM0000642	2.65	1.44	1.1	0	0.85
EVM0000643	8.34	7.51	8.51	0	4.41
EVM0000645	21.46	20.92	21.08	17.05	9.39
EVM0000646	26.51	29.17	30.48	36.16	52.01
EVM0000647	5.63	3.26	4.84	2.93	5.14
EVM0000648	0	0.44	0.08	0	0.37
EVM0000649	36.05	30.57	32.32	45.09	40.87
EVM0000651	15.97	14.42	14.24	10.1	15.67
EVM0000653	95.23	84.48	104.14	123.96	127.62
EVM0000655	4.27	9.29	3.84	8.16	8.85
EVM0000656	9.84	21.27	16.64	19.77	7.68
EVM0000657	7.08	10.83	7.23	6.18	5.3
EVM0000658	20.26	20.85	22.38	35.71	28.03
EVM0000663	0.14	0.2	0.65	0	0.5
EVM0000664	21.38	22.85	23.55	19.05	28.93
EVM0000665	26.51	15.44	11.11	13.98	32.42
EVM0000666	85.04	64.84	92.32	53.92	75.74
EVM0000668	2.3	2.92	1.89	1.22	4.75
EVM0000670	4.73	3.61	3.54	5.8	5.29
EVM0000671	10.96	9.54	8.11	15.13	15.24
EVM0000674	8.4	11.28	10.53	12.3	16.81
EVM0000676	31.79	43.64	33.9	36.46	27.2
EVM0000682	1.47	4.7	2.03	3.76	3.04
EVM0000683	4.78	6.94	5.2	7.26	6.6
EVM0000684	7.9	8.49	9.35	6.27	11.06
EVM0000685	41.48	42.91	33.45	27.01	45.41
EVM0000688	4.04	8.35	2.42	0	3.97
EVM0000691	9.7	15.1	10.93	16.13	18.23
EVM0000692	14.52	12.13	17.47	15.04	14.73
EVM0000695	21.65	31.96	23.06	20.87	19.28
EVM0000697	6.39	7.62	6.26	7.28	4.4
EVM0000699	13.67	26.36	11.88	5.29	14.06
EVM0000700	5.04	6	4.8	7.02	3.64
EVM0000705	0.95	1.08	0.27	2.87	0
EVM0000706	66.52	72.93	66.24	66.51	94.13
EVM0000707	1.84	0.81	0.72	0	0
EVM0000709	14.98	13.23	14.87	15.67	16.74
EVM0000710	2.23	3.51	1.61	0	1.62
EVM0000711	25.49	22.23	38.18	19.65	13.88
EVM0000714	9.42	8.72	7.67	23.24	12.21
EVM0000715	0	0	6.3	34.25	14.44
EVM0000717	0.28	0.81	0.81	2.09	0.48
EVM0000718	11.82	14.69	20.86	43.01	4.55
EVM0000720	3.43	1.54	5.68	0	4.7
EVM0000723	1.2	1.15	2.23	0	0
EVM0000725	1.12	2.05	1.16	0	2.58
EVM0000728	76.87	80.01	83.53	80.24	84.5
EVM0000730	10.39	11.41	8.19	11.64	11.38
EVM0000731	35.05	26.25	36.15	49.7	39.73
EVM0000733	6.44	8.79	6.83	1.81	8.16
EVM0000735	84.79	74.59	88.02	118.21	110.79
EVM0000739	62.27	69.65	68.65	70.25	43.28
EVM0000740	17.32	14.94	19.75	18.87	25.56
EVM0000741	10.79	22.6	9.98	4.03	11.22
EVM0000742	12.55	13.54	12.26	19.39	12.95
EVM0000744	2.17	2.44	2.63	0	4.49
EVM0000748	0.34	1.42	0.76	1.08	0.38
EVM0000749	33.18	31.23	34.67	43.18	37.13
EVM0000750	82.03	68.6	57.49	49.93	56.84
EVM0000751	2.06	2.16	1.94	0	3.06
EVM0000754	10.32	10.55	10.17	5.14	5.48
EVM0000756	14.01	18.49	14.63	22.89	26.4
EVM0000760	4.26	13.32	6.03	2.16	6.25
EVM0000764	12.19	12.21	14.64	22.93	11.4
EVM0000766	6.3	8.06	5.8	11.21	3.39
EVM0000767	13.4	17.81	10.89	6.55	10.01
EVM0000770	378.87	360.47	398.07	365.25	482.14
EVM0000771	42.77	44.37	53.09	84.23	54.95
EVM0000774	27.11	20.6	25.36	19.5	27.56
EVM0000777	39.61	33.76	19.22	57.36	41.13
EVM0000778	19.77	18.22	16.44	14.03	9.71
EVM0000779	37.36	29.9	34.86	42.53	35.44
EVM0000780	14.51	12.59	18.1	17.75	15.63
EVM0000783	1.03	2.65	1.41	3.03	3.9
EVM0000785	41.88	43.38	45.8	38.88	36.34
EVM0000786	3.67	5.16	2.79	21.61	3.25
EVM0000787	222.14	208.64	208.74	170.75	225.19
EVM0000788	2023.84	1574.59	2160.85	2813.43	2595.74
EVM0000789	35.78	38.31	46.25	21.18	36.61
EVM0000791	20.4	20.67	22.69	10.12	26.93
EVM0000794	34.7	33.16	35.45	22.03	33.19
EVM0000795	95.1	93.4	90.01	76.78	101.14
EVM0000797	18.3	21.87	8.44	9.62	9.14
EVM0000798	15.1	16.37	15.01	11.07	22.37
EVM0000799	8.99	3.91	4.72	0	4.64
EVM0000801	26.89	27.28	23.63	13.22	15.73
EVM0000803	35.83	26.05	43.07	33.99	28.09
EVM0000804	25.43	24.94	37.83	31.36	29.12
EVM0000808	33.23	46.49	17.21	25.39	34.21
EVM0000811	1.21	3.4	0.52	0	0
EVM0000814	36.25	32.16	36.88	41.94	37.34
EVM0000815	64.56	68.45	69.37	66.67	82.45
EVM0000818	51.44	45.54	40	62.08	50.71
EVM0000819	192.63	167.17	212.82	102.72	190.98
EVM0000821	2.18	8.36	2.38	1.48	1.92
EVM0000822	0.04	0.93	0.96	0	0
EVM0000823	3.55	3.41	4.12	0	3.79
EVM0000824	19.16	20.62	19.49	11.51	19.12
EVM0000826	38.28	50.39	30.01	26.66	35.08
EVM0000827	47.21	42.15	47.52	40.66	53.98
EVM0000828	15.49	12.56	8.19	8.73	14.76
EVM0000830	4.41	3.08	3.13	6.35	6.14
EVM0000831	106.86	104.92	136.55	101.68	95.73
EVM0000833	1.16	1.24	0.57	0	1.57
EVM0000835	0.58	1.18	0.3	2.81	0
EVM0000838	10.12	7.97	12.17	3.67	15.7
EVM0000839	56.01	47.35	54.6	48.56	71.08
EVM0000840	11.41	15.08	10.48	2.42	17.36
EVM0000841	131.96	116.56	123.92	133.86	175.48
EVM0000843	11.5	12.35	16.45	0	16.06
EVM0000844	16.01	25.26	22.99	1.86	14.57
EVM0000846	0.55	0	0.57	10.26	2.33
EVM0000849	9.09	12.61	8.67	15.32	9.63
EVM0000854	14.29	7.17	8.91	8.97	11
EVM0000856	5.04	3.97	5.04	2.35	5
EVM0000857	15.27	25.83	17.94	20.99	21.47
EVM0000858	5.14	6.2	9.97	2.56	4.63
EVM0000859	21.86	22.24	17.66	5.68	21.59
EVM0000861	51.61	65.94	58.06	34.49	42.91
EVM0000865	355.23	373.98	383.23	346.52	341.43
EVM0000867	23.78	22.29	19.73	17.9	17.04
EVM0000868	8.06	8.98	4.23	68.9	82.59
EVM0000870	4.64	9.05	5.04	7.47	4.58
EVM0000872	32.69	34.95	25.89	30.59	37.61
EVM0000873	8.12	7.55	7.43	14.77	11.73
EVM0000875	19.04	19.92	17.75	11.83	25.15
EVM0000878	14.7	7.76	14	14.14	13.91
EVM0000879	125.1	89.15	119.21	83.08	81.61
EVM0000880	1.6	4.46	2.06	2.22	1.17
EVM0000882	8.03	11.84	6.69	1.89	10.06
EVM0000883	95.55	98.22	94.47	79.08	98.89
EVM0000885	10.89	15.28	9.39	8.36	4.34
EVM0000887	1.24	0.3	4.48	0	3.74
EVM0000888	34.67	39.44	40.66	24.28	44.56
EVM0000889	1.33	5.42	3.1	0	0
EVM0000890	2004.78	1319.15	1927.87	2517.26	2128.52
EVM0000892	5.48	6.8	9.2	4.18	7.43
EVM0000894	5.74	8.16	6.98	5.99	9.22
EVM0000895	3.1	1.9	3.12	0	3.02
EVM0000897	41.78	27.45	38.28	82.56	53.45
EVM0000899	109.63	103.6	107.39	82.21	127.45
EVM0000902	284.74	227.96	346.36	240.91	313.98
EVM0000904	30.36	31.79	33.47	27.35	35.94
EVM0000907	36.09	53.62	40.84	36.39	47.56
EVM0000911	1.64	2.1	0.11	0	1.72
EVM0000913	63.6	87.54	68.97	68.31	55.33
EVM0000914	0	0.6	0.56	0	0
EVM0000915	419.16	407.9	392.54	404.4	429.36
EVM0000916	17.92	17.82	18.3	24.04	17.17
EVM0000917	16.58	29.55	17.31	19.38	13.59
EVM0000920	183.4	163.19	174.96	575.27	435.37
EVM0000922	1.89	0.95	0.19	0	2.61
EVM0000924	22.1	23.13	24.78	27.65	22.22
EVM0000926	3.94	7.09	3.25	4.02	4.01
EVM0000928	16.32	13.82	17.75	14.49	20.52
EVM0000929	23.3	29.62	27.31	20.93	23.23
EVM0000930	41.01	38.4	49.34	42.03	50.04
EVM0000932	44.66	33.02	49.26	38.32	36.19
EVM0000935	52.78	39.56	44.21	36.67	52.02
EVM0000937	0.76	0.57	0.81	0.56	0.18
EVM0000939	17.77	24.55	20.12	12.96	12.6
EVM0000942	0.87	1.12	0.6	0	0
EVM0000943	208.36	176.91	191.82	192.1	216.03
EVM0000945	0.19	0.48	0.51	0	0
EVM0000946	0.8	0.64	2.08	0	6.8
EVM0000948	0.4	0.21	0	0	0.43
EVM0000951	3.37	4.6	2.89	5.86	3.93
EVM0000953	36.61	63.63	44.55	30.26	28.75
EVM0000955	18.47	19.42	14.41	11.5	8.59
EVM0000956	0.66	0.48	0.26	0	1.5
EVM0000958	28.82	29.56	28.35	21.32	25.55
EVM0000959	0.6	2.88	1.24	1.55	0
EVM0000960	7.82	11.63	11.98	0	16.93
EVM0000964	0.51	1.58	1.28	0.15	0.84
EVM0000966	40.89	26.54	43.85	31.49	23.14
EVM0000967	1.17	1	0.93	8.21	0
EVM0000969	1.08	0.99	1.17	1.21	0.37
EVM0000971	12.31	8.13	8.64	1.1	20.49
EVM0000972	0.4	1.11	1.85	0	2.16
EVM0000973	3.82	7.34	6.22	0	0
EVM0000976	73.12	66.96	80.55	133.83	120.97
EVM0000977	1.39	0.44	0	0	1.4
EVM0000980	62.44	52.68	103.91	104.58	107.95
EVM0000981	0.13	0.19	0.69	7.83	0
EVM0000982	3.83	6.87	6.35	0	5.25
EVM0000984	2.26	4.67	2.14	0	3.11
EVM0000986	18.09	33.26	16.51	26.76	21.64
EVM0000988	1.1	4.37	0.99	0	1.16
EVM0000991	9.13	11.57	7.55	4.67	9.18
EVM0000992	0.66	0.63	0.23	0	0
EVM0000993	1004.79	877.22	1109.53	1068.61	924.77
EVM0000994	94.88	92.19	96.02	109.04	100.46
EVM0000995	40.17	48.09	42.69	47.64	19.71
EVM0000997	54.34	32.98	45.94	61.24	64.76
EVM0000998	3.43	5.55	3.32	2.46	2.4
EVM0000999	43.37	36.8	36.61	26.92	38.42
EVM0001000	35.55	30.35	27.85	32.25	52.61
EVM0001005	88.66	63.46	87.64	53.52	75.68
EVM0001006	2.12	2.85	2.74	8.34	1.41
EVM0001009	5.6	4.14	7.13	10.35	6.96
EVM0001010	44.67	32.51	48.08	64.5	45.73
EVM0001012	37.69	42.33	34.89	39.86	29.24
EVM0001014	3.88	4.92	4.08	2.01	2.74
EVM0001016	13.31	13.52	13.78	14.22	20.98
EVM0001017	12.61	13.33	10.61	5.98	22.99
EVM0001018	32.95	22.62	30.36	19.97	33.18
EVM0001019	37.09	41.67	33.21	10.02	27.17
EVM0001022	49.39	50.25	48.17	61.15	64.53
EVM0001023	102.95	106.94	116.17	155.85	147.1
EVM0001024	13.13	15.79	17.05	6.6	16.68
EVM0001026	21.6	27.11	21.01	6.36	12.64
EVM0001029	9.56	7.93	6.67	0.04	8.43
EVM0001033	134.12	129.82	159.17	131.62	120.94
EVM0001034	43.27	47.43	46.02	46.78	46.62
EVM0001035	102.58	102.16	110.45	131.15	101.5
EVM0001036	0.68	0	0.08	0	1.28
EVM0001038	20.65	18.7	14.25	13.82	12.84
EVM0001045	6.67	11.7	6.43	12.39	11.96
EVM0001047	16.91	24.64	15.25	11.42	11.33
EVM0001048	25.72	23.94	28.85	19.72	25.35
EVM0001049	43.32	28.85	35.26	36.01	49.19
EVM0001050	20.15	21.38	19.36	11.14	17.83
EVM0001053	0.87	0.42	1.19	2.68	2.74
EVM0001057	20.28	19.63	16.91	16.38	13.49
EVM0001059	35.25	44.05	33.53	19.78	26.15
EVM0001061	90.16	122.24	86.36	84.05	72.19
EVM0001062	155.58	141.74	163.18	127.1	118.76
EVM0001063	10.13	5.24	8.58	6.82	12.57
EVM0001065	129.65	122.28	125.98	101.79	114.5
EVM0001067	5.4	5.38	5.37	11.25	5.57
EVM0001068	2.23	1.6	1.57	0	5.45
EVM0001069	0.25	0.55	0.93	0	0.4
EVM0001070	1.19	0	0	0	1.57
EVM0001071	72.16	71.46	81.81	47.07	73.23
EVM0001072	55.29	55.64	57.16	50.48	60.91
EVM0001074	5.84	9.29	5.33	8.16	0
EVM0001075	14.35	16.11	27.83	0	27.32
EVM0001077	1.66	0.4	0.86	0	5.02
EVM0001080	43.87	60.06	38.84	38.21	30.19
EVM0001085	34.39	39.78	24.67	21.57	23.67
EVM0001087	30.88	23.44	31.81	43.57	39.28
EVM0001088	10.4	9.56	10.59	20.15	6.66
EVM0001091	59.66	38.51	57.83	68.09	60.88
EVM0001092	6.48	8.61	7.54	15.7	6.23
EVM0001097	5.03	5.41	5.13	8.32	1.01
EVM0001099	125.73	106.5	157.87	188.12	165.62
EVM0001101	0.95	0.96	0.06	3.51	0
EVM0001102	14.13	13.34	15.05	25.19	2.29
EVM0001104	1.57	0.57	0	0	2.38
EVM0001107	3.03	4.49	4.36	7.09	2.61
EVM0001109	162.21	148.4	169.8	95.39	141.26
EVM0001111	51.96	48.31	44.14	72.28	38.98
EVM0001113	23.33	16.27	19.65	18.04	25.58
EVM0001116	15.55	12.41	15.14	22.17	11.65
EVM0001118	123.59	91.02	122.05	103.36	105.14
EVM0001122	1.15	1.97	0.71	3.06	0
EVM0001123	142.89	124.65	137.2	127.71	121.6
EVM0001124	158.79	140.46	137.01	163.29	165.91
EVM0001126	0.69	0.63	0.13	0	1.63
EVM0001128	5.93	8.88	6.01	6.2	9.71
EVM0001132	14.01	19.18	14.45	16.31	15.33
EVM0001133	15.41	11.41	13.31	20.3	21.81
EVM0001134	1.69	0	1.25	4.01	9.37
EVM0001148	1.08	1.04	2.07	0	2.52
EVM0001149	10.19	9.46	6.27	10.36	5.96
EVM0001151	1.73	1.66	2.23	5.36	5.92
EVM0001154	0.66	0.7	1.31	0	0
EVM0001158	1.62	3.57	1.26	0	0
EVM0001159	0.29	0.07	0.04	0	0.66
EVM0001160	19.82	17.96	17.35	7.29	16.49
EVM0001161	1.6	2.99	1.94	2.01	4.38
EVM0001162	13.11	8.61	14.75	11.96	10.21
EVM0001164	0	0.54	1.46	0	0
EVM0001165	28.32	30.59	26.44	11.22	9.68
EVM0001168	13.11	19.81	22.25	19.84	14
EVM0001169	81.44	93.37	77.5	48.9	65.1
EVM0001171	0	1.39	0	1.03	0.85
EVM0001173	0.74	1.02	0.99	0	0
EVM0001175	124.68	125.13	115.49	108.12	122.05
EVM0001176	335.04	338.64	362.93	274.63	290.82
EVM0001178	33.84	33.98	34.57	16.32	36.96
EVM0001179	15.69	21.11	18.23	18.39	16.39
EVM0001180	1.79	1.93	0.69	3.7	4.05
EVM0001181	383.69	399.84	343.25	335.65	456.22
EVM0001182	9.94	8.31	9.96	8.87	11.92
EVM0001184	0.23	1.76	4.75	0	6.66
EVM0001185	11.41	12.24	9.46	9.12	12.54
EVM0001188	29.77	25.23	26.55	31.02	44.58
EVM0001190	27.67	18.71	24.27	69.72	32.98
EVM0001191	1.16	1.56	1.68	7.68	0
EVM0001193	184.99	134.97	162.51	222.04	188.83
EVM0001196	348.26	256.03	308.39	543.26	379.32
EVM0001198	101.62	134.42	91.73	189.92	96.93
EVM0001200	19.19	28.67	14.9	36	26.04
EVM0001202	189.16	152.41	178.4	206.66	220.48
EVM0001204	0.61	1.05	1.63	0	1.76
EVM0001208	0.29	0.61	0.4	0.7	0
EVM0001210	143.92	139.23	172.05	248.9	171.53
EVM0001211	1.8	4.09	0.46	19.83	0
EVM0001213	3.26	3.39	0	0	1.97
EVM0001215	247.73	194	237.53	465.55	266.75
EVM0001217	10.66	14.41	9.01	9.88	10.76
EVM0001218	94.45	115.78	83.48	60.18	72.98
EVM0001221	41.51	46.7	47.42	40.91	54.41
EVM0001222	0.55	1.32	0.71	7.42	0.67
EVM0001224	170.73	190.58	186.02	171.72	135.41
EVM0001227	50.02	44.57	62.06	34.04	68.22
EVM0001228	0.67	0.64	0.83	2.95	0.73
EVM0001229	111.17	85.7	114.33	82.34	117.64
EVM0001230	0.95	0.15	0.74	0	0
EVM0001231	4391.6	3047.31	3966.93	6890.06	5520.81
EVM0001238	1.36	1.23	1.07	4.85	0
EVM0001240	42.49	44.17	52.74	32.99	61.25
EVM0001241	1.03	0.55	0.17	0.4	0.75
EVM0001244	2.69	3.35	2.97	12.36	5.52
EVM0001246	1.19	0.9	0.88	3.53	0
EVM0001249	73.1	68.37	53.34	70.32	71.94
EVM0001250	0	5.4	0	9.15	0
EVM0001254	60.43	55.9	55.22	59.56	61.56
EVM0001256	18.05	13.84	15.65	5.69	17.92
EVM0001259	0.32	0.72	0.48	0	0
EVM0001261	25.22	28.99	26.64	51.89	25.2
EVM0001262	20.97	20.88	21.59	19.96	10.87
EVM0001263	5.3	4.16	4.82	0	5.83
EVM0001265	0.33	1.16	0.68	1.97	0.4
EVM0001267	325.19	252.16	332.42	400.27	383.48
EVM0001270	2.5	1.05	1.53	7.27	1.32
EVM0001271	51.83	60.75	58.85	33.02	62.44
EVM0001272	27.31	18.11	15.73	27.64	23.97
EVM0001273	1.15	6.51	5.7	10.96	0
EVM0001275	8	9.47	8.42	12.22	10.83
EVM0001276	10.2	10.7	7.35	9.49	7.97
EVM0001277	24.22	31.7	28.18	26.69	22.31
EVM0001278	102.9	90.8	106.68	66.91	86.25
EVM0001280	10.15	11.22	10.39	6.93	12.51
EVM0001281	3.44	3.69	2.8	10.86	4.57
EVM0001282	6.11	9.51	4.97	0.74	4.32
EVM0001287	17.68	31.05	15.27	6.03	12.14
EVM0001288	60.39	46.41	49.48	89.11	97.64
EVM0001289	1.02	1.1	1.58	0.18	1.85
EVM0001291	0.77	1.84	0.86	0	1.31
EVM0001292	114.23	79.01	110.98	112.15	79.65
EVM0001293	47.28	58.65	44.32	50.59	38.74
EVM0001294	1.1	0.7	0.88	0	18.14
EVM0001295	281.53	275.7	348.58	263.96	251.03
EVM0001296	1.99	0.08	0.72	0	4.28
EVM0001298	43.18	28.57	26.02	21.85	35.58
EVM0001299	62.75	71.06	57.1	51.27	51.94
EVM0001301	56.02	50.72	51.12	56.24	49.14
EVM0001302	45.92	45.82	47.85	37.68	31.95
EVM0001305	51.31	51.8	51.03	29.11	38.9
EVM0001306	23.94	29.27	30.54	50.11	31.4
EVM0001310	4.71	11.42	3.06	0	0.81
EVM0001311	79.44	80.15	93.91	91.75	83.03
EVM0001315	8.61	10.6	9.15	6.82	9.34
EVM0001317	6.29	0	3.26	3.16	8.29
EVM0001318	33.31	34.11	28.46	30.19	37.06
EVM0001320	1.39	0.5	1.17	0	0
EVM0001322	28.32	21.81	29.13	3.87	19.37
EVM0001323	63.08	74.1	50.13	47.84	68.55
EVM0001324	302.23	349.64	286.83	560.35	476.67
EVM0001325	18.67	14.23	22.18	9.86	16.71
EVM0001330	0.91	1.51	2.14	1.54	1.05
EVM0001331	15.37	20.01	13.58	33.86	13.69
EVM0001333	99.56	92.87	101.99	100.9	104.66
EVM0001334	5.83	6.61	4.85	0	2.43
EVM0001335	0.35	1.61	2.57	4.03	2.46
EVM0001336	2.57	2.64	8.55	0	3.77
EVM0001337	31.63	23.49	30.03	11.66	21.99
EVM0001338	30.76	17.64	22.35	25.38	27.64
EVM0001339	22.87	20.6	18.8	9.88	31.99
EVM0001340	22.31	23.31	26.62	10.46	24.03
EVM0001341	6	7	10.63	11.01	12.49
EVM0001342	4.26	5.55	4.41	6.72	1.29
EVM0001343	53.31	52.96	66.92	81.51	34.39
EVM0001346	126.91	129.07	137	110.05	119.61
EVM0001348	29.98	28.65	31.13	44.16	22.21
EVM0001349	6.99	6.24	3.49	11.64	7.58
EVM0001351	2.53	4.37	3.14	0	0.41
EVM0001356	1.47	2.74	2.64	1.06	0.75
EVM0001359	9.3	11.1	5.87	6.58	12.62
EVM0001361	24.83	22.94	22.41	52.07	45.23
EVM0001362	3.55	4.71	2.54	19.4	10.34
EVM0001363	38.41	18.08	37.73	62.95	39.86
EVM0001364	0.43	0.33	0.9	0	1.05
EVM0001366	37.73	45.36	30.47	52.6	53.66
EVM0001367	892.68	728.06	1055.76	1100.85	955.75
EVM0001370	83.03	60.88	88.27	111.98	74.08
EVM0001375	44.85	39.51	52.86	86.08	45.65
EVM0001376	42	36.82	33	50.75	31.33
EVM0001378	3.38	4.49	3.77	0	7.23
EVM0001382	198.17	158.12	201.51	214.94	176.56
EVM0001384	96.4	108.14	111.05	165.64	126.68
EVM0001385	17	21.38	20.31	17.31	12.23
EVM0001386	368.95	424.85	344.49	306.78	320.87
EVM0001387	68.52	49.28	57	69.77	59.44
EVM0001388	1.06	0	0	0	1.76
EVM0001389	33.51	34.49	37.09	18.7	22.64
EVM0001392	7.13	5.76	7.66	10.66	13.25
EVM0001394	369.4	358.65	335.74	358.46	323.53
EVM0001395	13.53	9.38	8.87	14.73	32.17
EVM0001396	0.42	1.6	1.03	5.52	1.21
EVM0001398	6.77	8.3	6.58	4.89	4.03
EVM0001400	0.35	0	0.04	0	0.56
EVM0001401	5.53	3.87	4.82	3.39	6.05
EVM0001403	0.16	0.24	0.18	1.43	0.26
EVM0001405	8.9	7.44	5.31	6.46	7.36
EVM0001406	0.08	0.11	0.29	0	0.14
EVM0001407	27.49	24.97	35.17	41.78	61.15
EVM0001408	219.68	258.57	225.66	195.01	230.31
EVM0001409	97.97	80.58	115.3	216.81	161.35
EVM0001410	9.96	12.03	6.45	9.13	13.05
EVM0001412	450.8	356.08	576.15	523.27	459
EVM0001414	136.18	108.46	115	120.05	101.45
EVM0001416	0.12	0.45	0.4	0	0
EVM0001419	46.78	38.55	42.34	48.28	14.57
EVM0001421	0.79	0.8	0.61	3.66	0
EVM0001424	57.47	44.48	60.44	60.08	57.75
EVM0001426	2.5	0.4	5.61	0	6.05
EVM0001427	7.25	5.43	10.62	2.81	8.34
EVM0001428	0.15	3.1	0.76	6.89	4.26
EVM0001429	186.54	164.56	182.92	167.23	148.26
EVM0001430	4.37	6.91	4.04	6.52	3.43
EVM0001435	43.11	42.02	43.48	22.14	29.19
EVM0001436	235.57	161.02	251.91	202.93	253.06
EVM0001438	1.47	1.3	0.66	0	1.55
EVM0001441	17.22	22.33	18.09	29.83	12.62
EVM0001442	16.28	15.49	19.93	6.54	17.01
EVM0001446	72.39	67.46	87.03	37.58	48.26
EVM0001447	282.59	266.53	356.14	290.44	292.58
EVM0001449	186.93	205.25	207.48	175.92	216.92
EVM0001450	44.8	56.41	49.22	44.46	47.93
EVM0001452	102.94	149.45	80.33	315.01	298.66
EVM0001453	44.8	47.17	41.04	52.44	50.41
EVM0001455	26.51	23.91	34.57	33.46	17.69
EVM0001456	5.58	6.09	4.85	6.71	4.71
EVM0001458	3.82	5.16	2.92	3.71	3.56
EVM0001459	14.7	18.65	14.43	7.63	13.24
EVM0001461	1.05	2.26	1.22	0.27	2.22
EVM0001464	53.31	70.76	58.83	87.85	74.55
EVM0001465	71.13	71.28	75.3	72.05	98.37
EVM0001467	1.66	2.86	1.27	3.25	1.28
EVM0001472	52.03	76.69	63.43	67.5	59.28
EVM0001475	21.17	23.87	21.74	11.1	20.12
EVM0001476	136.84	99.14	139.27	143.44	146.31
EVM0001477	11.25	8.08	11.65	17.43	17.04
EVM0001481	69.02	52.21	62.92	105.6	82.15
EVM0001485	21.23	17.77	15.66	7.74	34.1
EVM0001486	4	2.84	5.52	0.2	3.94
EVM0001487	19.04	17.29	16.61	11.04	17.66
EVM0001492	105.21	88.73	138.74	126.77	104.73
EVM0001493	47.31	25.06	48.6	55.3	50.34
EVM0001497	104.02	109.69	91.8	62.73	94.57
EVM0001498	1200.34	1034.7	1036.85	1227.11	1205.44
EVM0001501	14.82	13.63	12.93	21.84	7.93
EVM0001503	46.73	28.14	37.21	43.52	31.25
EVM0001505	7.53	5.85	1.86	22.29	3.04
EVM0001507	25.76	26.1	31.25	24.02	30.1
EVM0001510	21.72	31.8	40.23	73.2	42.08
EVM0001511	66	62.18	77.26	63.11	65.45
EVM0001512	10.54	11.14	9.5	12.98	7.28
EVM0001513	70.19	59.52	57.24	48.34	76.39
EVM0001514	18.72	20.09	20.79	18.87	21.35
EVM0001515	2165.47	1621.74	2136.89	3531.23	2774.3
EVM0001516	20.46	14.1	17.03	9.18	18.83
EVM0001518	5.11	4.04	3.76	10.47	6.08
EVM0001521	8.03	5.71	8.63	0	5.76
EVM0001524	1.67	3.76	2.97	3.76	3.58
EVM0001526	19.7	18.57	21.02	5.85	35.14
EVM0001527	2.81	5.85	1.78	0	0.95
EVM0001533	121.89	106.71	158.34	150.85	134.18
EVM0001535	18.43	21.77	15.6	17.73	20.19
EVM0001536	11.12	11.24	17.21	35.89	9.46
EVM0001539	55.29	46.57	62.2	67.97	50.49
EVM0001542	226.76	163.3	258.17	226.67	344.22
EVM0001543	5.17	10.55	4.18	0	2.93
EVM0001544	18.28	28.12	14.95	3.47	9.53
EVM0001545	15.88	27.88	21.35	0.1	17.86
EVM0001546	2.03	1.66	0.92	0	0.36
EVM0001547	10.15	6.32	7.38	18.33	9.27
EVM0001548	19.55	8.69	20.62	15.63	12.25
EVM0001550	24.82	23.95	18.87	18.24	35.47
EVM0001551	2284.71	2030.58	2396.68	2507.46	2180.87
EVM0001560	0.54	0.6	0.65	0	2.82
EVM0001561	3.5	1.24	1.33	0	5.12
EVM0001562	3.41	10.91	3.16	0.91	2.77
EVM0001563	1.7	1.72	1.2	8.27	0.54
EVM0001564	0.05	0.14	0.69	0	1.61
EVM0001565	7.86	4.4	8.85	6.23	8.52
EVM0001567	23.69	16.07	27.36	26.32	29.8
EVM0001568	19.03	31.57	24.6	0	14.77
EVM0001570	0.53	0.65	0.78	1.35	3.01
EVM0001572	0.29	1.54	1.2	0	8.44
EVM0001574	0.45	0	1.41	7.49	2.01
EVM0001575	2.89	3.28	1.22	4.05	2.43
EVM0001577	2.73	3.87	1.62	0	10.38
EVM0001578	257.68	239.99	262.75	270.63	294.15
EVM0001579	0.64	5.24	6.98	2.66	7.18
EVM0001580	15.57	14.61	15.88	11.25	16.43
EVM0001581	2.71	2.48	2.8	0	2.56
EVM0001582	11.18	8.42	11.12	13.16	13.67
EVM0001584	2.01	2.59	2.56	3.72	4.26
EVM0001586	3.56	2.85	1.23	6.15	9.34
EVM0001587	22.98	11.43	14.06	7.85	16.95
EVM0001589	8.16	9.61	6.05	0	4.37
EVM0001590	18.92	14.61	24.25	8.55	14.02
EVM0001592	461.27	355.26	534.3	535.69	458.19
EVM0001593	13.75	11.45	9.9	22.58	9.65
EVM0001594	58.9	44.25	51.67	70.05	69.62
EVM0001595	42.28	41.61	39.19	59.86	40.88
EVM0001597	3.86	2.59	9.6	15.45	13.54
EVM0001598	57.68	53.85	66	71.04	65.81
EVM0001602	1.22	1.64	2.34	2.03	1.92
EVM0001604	17.57	27.21	15.66	4.04	9.48
EVM0001606	830.57	596.4	895.78	1053.23	921.47
EVM0001608	104.03	97.1	73.06	66.54	70.25
EVM0001611	4.91	3.35	0.33	0	5.37
EVM0001612	4.05	4.78	1.32	15.34	4.48
EVM0001613	75.28	54.14	58.98	66.51	73.34
EVM0001614	39.52	31.45	30.97	47.77	48.08
EVM0001618	19.04	13.72	12.97	36.3	20.94
EVM0001620	0.95	2.1	1.15	0	2
EVM0001623	9.64	10.15	10.95	23.19	6.4
EVM0001625	8.51	7.04	7.6	7.91	3.51
EVM0001626	36.28	47.09	37.09	19.24	27.97
EVM0001627	1.16	1.5	0.84	5.52	1.96
EVM0001628	2.28	0.97	2.1	0	2.75
EVM0001631	98.41	121.19	88.04	142.31	178.1
EVM0001632	1.2	1.49	0.15	0	0
EVM0001635	57.84	36.11	65.77	60.65	76.54
EVM0001636	101.25	84.96	96.36	63.36	115.29
EVM0001637	5.78	1.36	5.25	5.74	2.57
EVM0001639	14.22	10.07	16.87	6.67	11.85
EVM0001640	2.02	4.86	1.32	2.8	1.01
EVM0001641	2.47	1.51	5.81	0	4.48
EVM0001642	36.39	34.49	62.19	47.69	44.3
EVM0001647	3.94	2.24	3.95	0	2.68
EVM0001650	4.81	1.32	2.75	0	1.78
EVM0001653	67.18	61.68	56.36	65.84	47.41
EVM0001658	46.52	36.75	38.74	23.77	30.51
EVM0001661	95.86	66.42	92	83.68	92.49
EVM0001662	108.05	99.18	77.84	128.65	81.57
EVM0001663	0.47	0.38	0.03	0	0
EVM0001664	42.93	37.7	35.78	53.36	35.05
EVM0001668	137.34	104.34	167.76	138.41	138.32
EVM0001671	0.97	1.04	0.25	0	0
EVM0001672	18.88	12.84	22.28	37.28	16.18
EVM0001673	14.02	16.77	14.59	10.68	18.72
EVM0001675	10.73	6.71	9.14	0	7.6
EVM0001677	0.17	1.96	1.27	3.06	0.74
EVM0001679	25.24	20.25	26.7	47.57	29.24
EVM0001683	2.72	3.32	0	1.7	5.97
EVM0001690	4.35	11.53	5.81	3.71	2.01
EVM0001691	5.12	4.87	3.27	0	3.72
EVM0001692	41.83	40.66	33.57	54.51	40.46
EVM0001694	76.07	54	56.57	76.71	87.73
EVM0001696	20.01	18.19	17.14	10.8	26.75
EVM0001701	1.81	1.59	0.39	0	1.46
EVM0001702	34.41	26.54	35.41	20.68	32.49
EVM0001704	4.07	10.19	7.01	1.06	3.53
EVM0001705	34.46	41.11	34.69	27.48	21.87
EVM0001706	32.32	38.5	49.1	57.43	32.42
EVM0001709	68.29	62.23	65.93	86.97	62.98
EVM0001710	10.16	12.25	6.56	3.17	5.49
EVM0001711	5.08	2.87	4.03	28.7	2.35
EVM0001712	13.16	12.8	16.68	4.95	19.31
EVM0001713	23.64	30.55	25.77	15	18.61
EVM0001714	0.75	1.55	0.94	0	2.05
EVM0001716	6.23	7.6	5.76	0	6.11
EVM0001718	123.26	86.83	122.93	58.16	99.78
EVM0001719	21.28	17.09	17	6.72	25.57
EVM0001724	40.07	45.25	37.65	35.46	34.98
EVM0001730	46.49	43.61	40.14	50.07	36.97
EVM0001731	1.69	3.82	2.48	0.28	5.9
EVM0001732	12.64	15.49	16.72	8.44	11.8
EVM0001737	6.19	5.8	5.81	2.25	2.06
EVM0001739	39.93	34.14	31.27	37.92	32.16
EVM0001740	30.06	33.09	36.72	37.57	35.82
EVM0001743	0.88	0	2	0	1.48
EVM0001745	37.82	33.11	36.73	27.89	45.88
EVM0001746	12.26	9.13	10.08	14.8	10.48
EVM0001748	14.23	20.81	8.74	2.11	5.1
EVM0001749	10.77	15.19	13.6	17.66	21.17
EVM0001750	23.73	24.54	12.87	13.64	12.23
EVM0001752	16.79	14.38	16.76	13.64	9.16
EVM0001753	1.42	0.8	1.35	2.13	6.45
EVM0001755	12.89	15.43	13.5	51.59	10.69
EVM0001757	167.21	180.49	200.6	219.99	171.45
EVM0001759	2.61	4.66	3.48	0	3.76
EVM0001760	74.09	74.75	65.66	91.52	61.12
EVM0001762	1.86	3.09	1.51	2.65	1.61
EVM0001764	0.11	0	0.39	0	0.23
EVM0001765	11.72	4.74	7.9	0	0
EVM0001767	12.69	16.17	11.65	9.7	9.33
EVM0001772	10.95	13.22	8.85	10.76	12.56
EVM0001773	15.2	31.86	14.25	4	10.55
EVM0001774	21.27	31.28	27.16	33.03	34.85
EVM0001775	7.5	4.68	11.66	15.54	3.63
EVM0001777	163.93	116.17	191.47	383.85	104.24
EVM0001779	365.77	381.03	342.67	387.76	441.22
EVM0001780	23.76	37.6	24.66	17.36	16.87
EVM0001782	25.3	27.43	26.99	22.45	27.87
EVM0001783	75.49	52.76	69.33	70.98	71.82
EVM0001784	11.92	7.45	14.56	0	7.35
EVM0001789	58.44	74.41	62.82	70.93	51.32
EVM0001790	0.73	1.5	3.42	4.81	1.89
EVM0001791	15.07	21.23	16.01	5.57	8.61
EVM0001793	0.68	0	0.42	0	0.82
EVM0001794	0.32	0.65	0.08	0	0.43
EVM0001795	87.43	101.5	82.35	90.86	108.33
EVM0001796	70.64	59.68	79.34	45.78	56.52
EVM0001798	34.06	34.36	37.4	16.83	24.73
EVM0001799	1.43	1.07	4.13	0	0
EVM0001800	9.57	12.47	11.33	5.56	7.72
EVM0001801	18.38	6.57	14.71	19.6	23.31
EVM0001802	150.77	116.48	169.91	180.66	175.19
EVM0001803	7.41	5.12	6.19	8.04	15.53
EVM0001804	7.31	7.02	11.03	7.64	7.58
EVM0001806	62.19	59.83	77.25	66.22	89.33
EVM0001808	11.22	10.39	15.54	15.29	16.35
EVM0001812	1.58	1.77	1.02	0	0.32
EVM0001814	4.83	12.19	3.36	0	2.16
EVM0001818	5.28	11.63	6.72	1.93	2.88
EVM0001819	10.74	9.93	8.48	8.06	5.34
EVM0001820	41.92	30.99	32.54	19.5	40.77
EVM0001821	2.42	4.04	1.53	8.17	3.36
EVM0001822	57.84	40.36	49.76	70	74.38
EVM0001823	32.51	38.96	28.23	15.05	20.57
EVM0001824	2.53	2.79	2.16	2.26	0.81
EVM0001826	26.25	25.57	20.17	30.16	22.76
EVM0001827	9.12	8.15	9.32	14.95	11.37
EVM0001828	97.9	103.86	102.25	164.09	114.27
EVM0001830	27.61	30.51	17.56	15.86	20.05
EVM0001832	0	3.28	4.42	0	1.86
EVM0001834	36.63	51.28	35.44	34.16	30.04
EVM0001838	3.94	4.6	4.37	2.3	5.02
EVM0001839	159.29	225.3	126.4	79.34	142.64
EVM0001840	8.46	7.76	8.37	15.62	5.65
EVM0001841	23.35	25.3	24.04	98.13	24.78
EVM0001843	63.67	74.65	68.65	108.62	100.77
EVM0001844	18.91	29.73	18.38	13.85	19.18
EVM0001845	17.67	12.41	4.47	0	4.69
EVM0001847	51.55	48.79	43.23	86.33	60.43
EVM0001848	2.6	2.34	2.19	0	6.28
EVM0001849	6.73	5.45	8.44	18.33	1.57
EVM0001850	0.93	4.2	1.13	0	2.14
EVM0001851	6.09	12.59	4.14	1.55	5.43
EVM0001854	74.99	66.36	80.18	89.14	102.81
EVM0001855	2.94	4.32	4.03	2.59	4.42
EVM0001858	9.44	13.86	10.86	10.91	11.06
EVM0001859	138.41	155.06	121.52	81.17	106.52
EVM0001860	46.83	28.23	50.36	134.66	90.15
EVM0001861	27.87	27.32	22.48	21.21	27.26
EVM0001862	35.4	40.6	30.81	32.78	21.89
EVM0001863	0.99	0.59	2.05	3.41	1.79
EVM0001865	1.7	1.66	2.4	1.81	1.62
EVM0001868	396.26	386.74	442.55	437.42	375.84
EVM0001870	0.11	0	0	3.12	0.7
EVM0001871	226.17	235.29	177.87	402.79	201.48
EVM0001872	0	0.87	0.61	0	0.91
EVM0001873	14.33	12.57	18.51	14.89	21.43
EVM0001874	0	0	2.18	9.32	0
EVM0001878	38.48	48.38	32.07	27.38	40.01
EVM0001879	1.33	3.27	4.81	4.31	4.87
EVM0001883	4.16	2.88	1.41	0	0.25
EVM0001885	19.49	18.29	21.16	19.46	17.14
EVM0001886	46.53	66.51	45.78	28.65	43.4
EVM0001891	22.26	25.35	19.61	11.38	17.4
EVM0001893	7.87	7.78	6.31	2.26	11.29
EVM0001894	39.85	48.7	38.89	23.23	30.1
EVM0001896	42.5	38.84	40.93	36.98	37.05
EVM0001897	4.02	7.82	1.53	0	2.79
EVM0001899	1.02	2.33	2.16	0	0
EVM0001900	0	0	0.6	4.66	0
EVM0001902	2.13	4.92	2.59	0	6.05
EVM0001905	22.13	28.98	25.4	22.89	23.45
EVM0001906	8.94	5.99	7.51	7.22	2.24
EVM0001908	36.26	54.05	45.88	53.93	42.42
EVM0001911	9.14	8.09	11.54	31.79	14.76
EVM0001913	32.79	25.29	35.14	40.43	36.92
EVM0001914	17.83	14.24	17.2	16.49	17.45
EVM0001915	1.33	1.11	0.64	0	0.38
EVM0001916	19.68	48.17	19.17	30.42	15.77
EVM0001918	868.55	671.1	1128.21	1123.78	801.44
EVM0001920	1.1	5.18	2.44	0	4.69
EVM0001921	22.3	25.22	33.55	50.21	30.68
EVM0001922	2.67	0.85	0	0	24.94
EVM0001923	7.1	5.98	10.95	7.3	2.96
EVM0001924	0.31	0.6	0.73	0	0
EVM0001925	0.04	0.41	0	0	0.38
EVM0001927	4.63	4.11	3.53	3.5	3.91
EVM0001934	4.68	5.8	4.24	8.64	4.1
EVM0001935	190.58	216.47	174.34	128.11	149.11
EVM0001938	5.27	10.11	6.64	0	7.94
EVM0001939	0.96	0.43	0.84	0	0
EVM0001940	23.67	22.5	24.46	13.46	21.1
EVM0001943	10.77	13.87	13.34	0	12.08
EVM0001948	130.75	113.57	133.22	143.71	133.28
EVM0001949	52.74	51.53	58.36	100.27	68.91
EVM0001951	1.62	0.54	2.03	2.55	1.56
EVM0001954	7.31	9.25	7.72	10.68	9.05
EVM0001956	1.38	2.21	4.06	0	5.11
EVM0001957	20.9	25.01	23.83	41.24	18.12
EVM0001958	11.72	11.03	11.53	16.35	0.57
EVM0001961	1.58	0.76	1.09	9.12	0.64
EVM0001963	4.27	5.3	5.9	21.39	2.69
EVM0001966	27.57	31.65	18.96	61.06	29.08
EVM0001967	8.67	15.16	14.6	18.39	15.73
EVM0001968	24.36	22.55	27.43	38.46	28.49
EVM0001970	5.76	8.5	3.4	10.26	7.89
EVM0001971	4.99	8.42	4.57	3.55	2.05
EVM0001974	23.44	20.41	22.92	16.55	25.65
EVM0001978	10.23	10.59	9.31	15.01	15.63
EVM0001980	84.96	63.22	66.16	101.3	79.66
EVM0001981	1.85	1.98	1.4	0	5.26
EVM0001984	17.72	10.38	15.84	18.47	12.15
EVM0001985	41.36	60.94	39.68	29.82	17.77
EVM0001986	0.15	1.76	0.58	0	0
EVM0001988	27.8	29.53	28.58	30.62	32.36
EVM0001989	9.08	9.87	7.29	22.75	7.63
EVM0001990	0.12	0.12	0.75	0	1.17
EVM0001992	536.03	492.55	499.83	592.14	604.66
EVM0001993	235.55	173.91	243.04	394.85	236.44
EVM0001998	13.17	8.93	13.54	1.91	18.68
EVM0001999	119.95	85.8	158.33	221.47	169.66
EVM0002001	35.96	34.19	32.49	32.95	38.24
EVM0002003	24.17	17.78	29.02	8.47	16.73
EVM0002006	23.14	22.87	19.65	23.03	21.33
EVM0002008	30.82	36.29	37.37	27.3	28.66
EVM0002010	20.72	26.62	18.1	8.38	28.98
EVM0002011	17.56	14.86	12.55	3.68	20.04
EVM0002014	136.27	120.55	146.43	131.46	142.09
EVM0002015	63.36	46.77	61.74	57.17	65.26
EVM0002016	2.37	2.52	4.01	2.59	3.32
EVM0002017	0.3	0.64	0.62	0	0.58
EVM0002018	12.08	10.03	8.88	20.24	4.24
EVM0002019	227.65	222.14	197.88	240.1	256.16
EVM0002020	163.48	165.66	145.69	128.18	191.53
EVM0002022	29.47	28.48	29.02	29.26	30.87
EVM0002023	11.69	4.7	6.38	7.42	9.56
EVM0002024	9.74	10.89	9.89	6.99	8.95
EVM0002025	82.49	73.81	85.79	72.86	83.46
EVM0002026	70.24	60.87	75.14	109.16	81.66
EVM0002027	364.76	270.31	309	606.66	597.57
EVM0002028	291.72	233.4	262.65	253.73	261.02
EVM0002030	39.46	33.12	33.45	44.7	31.1
EVM0002031	6.54	5.9	7.84	11.24	5.62
EVM0002033	21.51	62.42	19.28	31.89	24.85
EVM0002034	132.04	105.38	111.23	126.24	118.88
EVM0002036	0.54	0.44	0.52	0	1.17
EVM0002039	2.66	2.09	1.97	0	1.49
EVM0002042	4.96	2.45	1.87	0	8.91
EVM0002044	558.03	710.85	611.22	421.16	442.06
EVM0002049	11.71	6.89	9.98	2.09	8.11
EVM0002051	23.2	17.58	20.37	31.61	25.92
EVM0002052	39.22	27.17	34.3	22.73	12.98
EVM0002053	0	1.13	0	0	0.58
EVM0002055	35.24	57.69	44.89	21.57	31.55
EVM0002058	12.46	19.56	19	14.07	20.82
EVM0002059	153.77	139.94	159.93	182.09	164.95
EVM0002063	0.55	0.08	0.18	0	0.91
EVM0002064	45.08	28.3	38.97	26.21	35.25
EVM0002066	15.55	26.24	9.39	5.37	11.83
EVM0002067	41.69	31.65	41.91	68.06	69.49
EVM0002068	30.63	27.34	28.83	28.63	35.49
EVM0002070	8.64	7.03	6.78	10.65	16.01
EVM0002071	17.92	13.62	21.29	15.2	19.14
EVM0002073	8.55	10.89	13.52	8.82	5.55
EVM0002074	1.37	3.66	1.98	2.84	3.05
EVM0002076	23.46	15.9	18.98	12.04	35.97
EVM0002078	5.12	5.56	3.33	4.54	2.25
EVM0002082	39.6	40.86	33.54	25.47	17.94
EVM0002083	0.91	1.02	2.04	5.24	0
EVM0002086	66.51	65.54	100.45	107.29	100.13
EVM0002088	80.71	116.99	97.54	84.24	95.49
EVM0002090	68.11	63.09	74.12	81.26	58.54
EVM0002092	16.84	7.93	10.2	1.32	9.22
EVM0002093	90.52	74.08	76.56	71.53	91.14
EVM0002094	20.35	28.65	24.36	17.17	20.92
EVM0002097	81.15	97.72	100.22	90.4	109.34
EVM0002098	20.72	27.56	20.28	9.31	17.38
EVM0002100	0.07	1.04	0.23	0	0.53
EVM0002106	20.37	19.32	20.72	8.05	24.71
EVM0002107	53	48.27	55.07	25.34	64.83
EVM0002108	8.54	5.01	7.31	0	6.96
EVM0002110	221.84	151.29	208.31	136.7	105.05
EVM0002112	12.31	14.23	14.1	3.35	10.83
EVM0002114	9.59	7.96	9.08	9.16	29.36
EVM0002116	42.05	43.14	52.87	42.2	52.31
EVM0002117	42.72	49.05	45.14	47.4	28.49
EVM0002118	26.84	26.56	20.53	23.95	27.14
EVM0002120	21.47	24.02	24.87	68.17	41.92
EVM0002122	56.7	41.82	50.21	41.32	23.18
EVM0002123	1.18	1.1	1.96	1.11	4.39
EVM0002126	28.01	28.54	28.52	32.74	21.74
EVM0002128	21.19	11.69	19.09	74.11	36.12
EVM0002129	3.67	6.3	2.35	1.33	3.09
EVM0002130	18.01	19.52	19.42	30.95	17.17
EVM0002131	7.49	1.54	2.77	0	1.08
EVM0002133	4.97	9.16	4.78	3.78	2.8
EVM0002134	1.2	3.52	0.85	3.41	1
EVM0002136	38.53	30.34	33.75	29.41	38.01
EVM0002141	30.19	29.69	31.13	36.3	26.85
EVM0002143	27.54	28.1	26.7	21.14	24.64
EVM0002146	2.72	0.19	1.01	0	3.76
EVM0002147	1.13	1.88	1.37	0	1.68
EVM0002149	1.36	0.73	1.1	0	6.77
EVM0002150	0.63	1.44	2.53	0	4.39
EVM0002155	2.33	3.34	2.15	2.98	2.13
EVM0002156	7.94	10.75	6.32	5.04	6.22
EVM0002158	2.59	0.25	0.14	0	2.49
EVM0002162	0.77	2.61	1.04	0	1.24
EVM0002164	6.56	8.55	13.02	4.4	7.83
EVM0002167	67.12	65.46	82.07	74.67	46.04
EVM0002172	12.84	13.91	21.67	15.01	14
EVM0002173	16.45	11.59	12.39	22.29	12.7
EVM0002174	115.39	140.05	112.67	114.31	113.94
EVM0002175	2.4	6.08	3.24	3.02	1.65
EVM0002178	124.19	121.78	122.92	84.79	123.68
EVM0002179	54.15	47.61	76.27	73.74	72.05
EVM0002183	157.12	169.08	151.27	154.88	144.33
EVM0002184	71.94	51.52	73.83	39.37	51.96
EVM0002186	8.04	11.27	8.42	5.86	6.12
EVM0002187	23.87	23.33	20.2	25.23	33.26
EVM0002189	0.54	0.07	0.18	0	0.34
EVM0002192	4.18	4.11	7.54	5.03	8.68
EVM0002194	4.7	8.88	18.23	27.44	5.5
EVM0002195	12.5	11.28	11.88	16.06	13.07
EVM0002196	20.71	31.85	16.5	10.06	11.53
EVM0002197	12.38	10.22	11.02	9.56	12.87
EVM0002201	0	0.7	1.2	7.61	0
EVM0002202	0.08	0.32	0.27	0	0
EVM0002204	44.63	46.77	53.81	44.6	55.63
EVM0002205	10.14	14.35	10.58	2.96	17.46
EVM0002206	26.36	15.98	20.48	10.06	10.91
EVM0002207	8.03	16.12	4.83	4.59	3.13
EVM0002211	0.71	2.04	2.13	0	0.69
EVM0002213	4.31	10.86	4.04	2.78	4.79
EVM0002214	9.71	7.04	10.5	0	6.39
EVM0002216	221.11	246.78	222.1	140.79	173.29
EVM0002217	24.82	18.57	24.99	16.39	26.19
EVM0002218	9.74	8.77	9.65	27.86	13.35
EVM0002219	13.36	21.99	14.18	5.64	19.39
EVM0002220	2.32	4.78	2.4	1.72	1.34
EVM0002221	55.98	58.48	62.23	76.76	50.15
EVM0002223	77.16	74.16	84.19	45.6	68.94
EVM0002227	51.07	47.73	51.4	46.22	48.91
EVM0002228	22.38	27.8	28.52	36.5	20.96
EVM0002232	18.34	30.26	21.15	0.4	13.17
EVM0002233	6.3	16.12	7.39	0	2.95
EVM0002235	54.55	54.31	57.17	69.14	76.96
EVM0002236	15.17	13.51	16.86	9.56	15.29
EVM0002238	23.27	25.38	23.15	27.26	25.16
EVM0002239	11.26	6.77	7.18	7.69	3.59
EVM0002240	76.37	73.31	69.78	65.52	57.33
EVM0002242	62.89	50.54	66.56	34.66	43.66
EVM0002243	0.55	1.38	0.29	1.99	0.67
EVM0002251	115.71	112.66	120.09	159.01	124.18
EVM0002253	78.94	99.61	50.64	158.09	55.33
EVM0002258	25.95	19.26	18.73	24.58	14.24
EVM0002260	2.56	5.29	4.02	5.16	2.49
EVM0002261	3.64	4.69	4.85	3.81	5.17
EVM0002263	32.41	34.93	28.99	27.77	20.63
EVM0002266	151.32	172.88	179.62	174.17	168.91
EVM0002267	36.74	44.44	44.08	22.97	40.64
EVM0002268	20.4	25.34	20.52	12.9	20.72
EVM0002269	49.57	28.96	31.26	55.36	68.83
EVM0002270	30.01	26.86	29.04	43.69	34.33
EVM0002271	11.85	10.53	9.25	13.27	9.12
EVM0002274	171.35	222.65	148.13	124.65	135.81
EVM0002275	21.37	20.26	23.9	15.58	22.43
EVM0002277	17.3	13.46	14	0	14.74
EVM0002279	19.45	15.5	19.8	21.38	16.07
EVM0002280	0.76	1.16	1.57	0	2.38
EVM0002283	6.92	7.19	6.96	2.67	2.97
EVM0002284	34.41	33.4	32.17	37.41	41.93
EVM0002287	33.93	25.03	35.4	23.68	22.05
EVM0002288	18.29	22.82	20.93	15.55	21.86
EVM0002289	158.88	153.57	128.01	158.77	154.28
EVM0002290	19.86	22.63	25.33	36.5	25.37
EVM0002291	12.53	19.86	21.29	13.64	11.69
EVM0002292	45.93	29.12	44.43	57.2	37.29
EVM0002293	121.55	108.02	115.96	132.46	97.78
EVM0002294	1.05	1.61	4.34	5.21	5.07
EVM0002295	107.41	126.5	114.85	107.81	116.22
EVM0002297	7.03	6.59	5.75	8.08	4.13
EVM0002299	9.09	11.76	10.56	1.26	11.4
EVM0002300	14.03	11.08	11.75	10.85	12.02
EVM0002302	2.97	4.32	2.02	0.7	1.35
EVM0002303	1.19	0.96	1.04	0	0
EVM0002304	20.01	19.79	24.83	34.13	32.46
EVM0002306	39.1	33.33	34.28	19.54	23.28
EVM0002307	3.72	2.38	3.3	0	0
EVM0002309	0.79	4.01	0.62	0	2.16
EVM0002310	35.1	22.01	36.6	42.01	26.32
EVM0002311	21.53	20.86	28.11	12.54	25.92
EVM0002312	9.37	7.76	6.25	0.18	14.59
EVM0002313	271.4	200.03	293.2	219.89	280.22
EVM0002314	24.64	17.1	21.93	22.17	13.51
EVM0002315	18.68	15.54	13.84	5.27	12.55
EVM0002316	41.81	54.06	38.52	35.92	54.74
EVM0002320	80.15	79.37	69.69	76.85	72.54
EVM0002321	8.04	21.87	7.53	9.74	5.1
EVM0002322	1.06	1.85	1.09	0	0.66
EVM0002323	64.05	59.08	61	88.84	71.47
EVM0002325	12.76	21	13.17	19.09	12.47
EVM0002327	13.76	24.2	17.25	13.73	17.34
EVM0002329	28.26	34.64	25.33	14.35	16.47
EVM0002332	39.06	32.57	40.35	11.25	13.9
EVM0002333	108.81	117.41	102.79	72.77	99.84
EVM0002334	27.69	26.74	25.7	67.82	103.45
EVM0002335	824.71	774.47	866.87	895.85	936.36
EVM0002338	0.86	0.65	0.06	0	0
EVM0002339	39.77	50.9	30.98	39.06	61.59
EVM0002341	8.55	14.37	7.39	4.32	3.63
EVM0002342	5.07	9.74	3.71	10.71	9.02
EVM0002343	20.76	29.36	19.32	13.43	9.7
EVM0002344	29.8	28.77	29.32	31.45	22.66
EVM0002346	37.72	35.44	28.34	11.37	5.78
EVM0002347	123.21	112.14	157.7	131.05	128.09
EVM0002348	32.25	39.47	31.17	20.85	35.31
EVM0002349	21.15	21.79	49.94	27.92	31.6
EVM0002351	28.5	30.97	20.59	15.74	23.41
EVM0002353	152.41	121.94	145.3	183.15	174.93
EVM0002354	19.37	15.27	10.93	10	17.34
EVM0002355	20.42	17.94	14.61	4.66	19.15
EVM0002357	0	0.21	2.57	0	3
EVM0002358	1.62	3.63	3.92	0	0
EVM0002361	20.5	13.19	19.54	38.59	15.21
EVM0002366	13.39	11.67	8.39	6.81	15.77
EVM0002367	24	11.57	17.17	0	9.76
EVM0002372	2.57	5.43	1.57	4.27	1.13
EVM0002377	1.59	1.58	2.57	3.69	2.55
EVM0002379	42.74	43.98	53.03	30.04	63.16
EVM0002381	63.69	87.87	64.5	91.9	93.03
EVM0002382	1.93	0.77	3	0	3.12
EVM0002383	17.26	12.45	14.69	30.66	11.17
EVM0002386	14.96	12.31	27.3	25.82	26.71
EVM0002387	10.26	15.81	28.53	24.23	12.08
EVM0002388	125.04	108.77	145.93	93.05	88.97
EVM0002390	10.01	11.24	9.84	5.15	8.65
EVM0002391	349.83	306.16	318.71	350.99	330
EVM0002395	18.46	21.63	21.06	19.8	15.78
EVM0002396	1.64	1.05	0.57	0	0
EVM0002398	6.37	8.31	7.54	0	6.33
EVM0002400	0.45	0.69	0.19	0	1.42
EVM0002403	4.21	2.56	2.42	0	0.97
EVM0002406	15.97	17.55	17.14	20.33	20.52
EVM0002407	11.9	11.07	12.85	19.98	14.78
EVM0002409	430.49	377	452.24	490.78	469.04
EVM0002410	35.04	27.5	27.48	36.62	44.73
EVM0002411	1.78	1.83	1.64	0	1.46
EVM0002412	6.58	1.84	5.11	20.81	3.81
EVM0002413	82.18	75.61	90.49	88.15	109.78
EVM0002414	19.59	13.65	20.13	44.95	41.47
EVM0002415	517.27	424.59	558.66	422.27	427.14
EVM0002417	16.38	11.68	24.48	45.72	33.68
EVM0002418	33.93	25.51	35.67	55.63	29.52
EVM0002420	8.91	11.32	7.09	0	8.49
EVM0002422	5.45	1.25	4.57	32.61	6.91
EVM0002424	122.69	100.83	107.45	120.35	111.83
EVM0002425	40.57	38.95	46.11	70.03	58.59
EVM0002427	47.94	57.53	48.41	38.7	46.3
EVM0002428	23.02	44.59	17.71	0	0
EVM0002430	59.87	57.22	61.67	25.02	58.48
EVM0002431	0.58	1.25	1.05	0	0
EVM0002432	54.25	39.01	55.41	45.41	49.84
EVM0002435	40.86	31.45	34.31	72.83	80.34
EVM0002437	48.06	59.29	53.43	51.73	60.05
EVM0002438	1.02	0.36	0.19	0	1.58
EVM0002440	9.56	9.41	5.67	10.41	5.17
EVM0002441	0.59	1.29	1.17	0	0
EVM0002442	7.57	13.32	12.19	10.78	10.1
EVM0002443	15.27	16.98	15.66	13.34	17.34
EVM0002445	131.81	123.44	107.76	52	124.44
EVM0002447	26.59	38.96	26.09	17.06	28.47
EVM0002450	172.42	171.33	199.91	173.84	212.74
EVM0002453	10.75	9.61	8.28	7.47	13.04
EVM0002455	23.46	18.44	25.79	11.18	31.72
EVM0002457	45.03	57.1	34.63	37.09	26.92
EVM0002458	0.4	1.15	0.35	0	0.56
EVM0002459	2.7	3.31	2.97	0	1.1
EVM0002460	0.63	2.33	0.16	0.15	0.26
EVM0002462	36.35	35.6	31.95	23.04	34.46
EVM0002465	4.85	4.5	4.86	1.94	7.76
EVM0002466	4.33	4.77	2.18	1.41	2.1
EVM0002469	67.41	42.09	71.31	81.28	66.95
EVM0002471	6.44	2.84	5.84	8.16	6.5
EVM0002473	2.93	4.85	2.5	2.28	1.71
EVM0002474	23.26	28.25	22.36	21.82	21.23
EVM0002477	3.72	3.76	5.07	0	2.13
EVM0002478	28.45	22.02	25.98	7.74	28.82
EVM0002481	2.61	5.2	2.92	9.81	4.37
EVM0002482	0.64	0.79	0.52	0	0.88
EVM0002483	14.39	14.99	11.38	16.11	13.2
EVM0002484	29.42	27.79	27.86	53.86	27.21
EVM0002486	2.53	1.71	1.37	0	0.56
EVM0002487	1.1	1.23	3.59	0	1.21
EVM0002488	12.4	11.9	12.9	10.74	13.22
EVM0002489	7	11.48	6.71	10.43	7.75
EVM0002497	105.94	95.9	142.81	167.82	128.49
EVM0002498	1.43	0.29	1.09	0	0
EVM0002499	34.86	37.6	41.44	31.42	33.4
EVM0002501	24.88	27.92	32.69	17.34	30.82
EVM0002502	24.47	20.88	21.33	7.51	12.92
EVM0002503	96.39	70.28	122.59	174.98	153.57
EVM0002504	49.89	26.83	61.52	9.84	25.69
EVM0002505	39.84	43.94	37.95	50.21	33.19
EVM0002506	16.14	18.89	15.42	3.31	14.86
EVM0002507	38.34	66.46	28	10.27	18.36
EVM0002508	2.24	3.19	1.02	4.24	2.83
EVM0002509	10.77	9.76	9.91	11.15	10.49
EVM0002514	25.16	21.68	24.3	35.46	20.59
EVM0002516	1.2	0.41	0.98	0	3.32
EVM0002517	9.35	9.99	8.7	1.82	7.41
EVM0002518	18.85	17.76	19.68	14.23	12.47
EVM0002520	54.54	36.48	56.98	104.46	48.09
EVM0002521	23.87	18.74	18.24	32.86	25.31
EVM0002522	1.94	2.49	3.36	0	0
EVM0002523	3.09	1.13	1.68	2.84	2.22
EVM0002527	0	0.35	0.25	8.52	2.19
EVM0002531	247.74	199.86	279.64	357.8	366.8
EVM0002532	66.37	72.32	67.85	47.1	50.61
EVM0002534	8.38	11.01	9.08	6.12	18.65
EVM0002535	38.57	28.2	41.93	61	22.88
EVM0002538	21.78	20.5	25.6	32.77	10.05
EVM0002541	244.96	287.64	233.65	244.79	194.09
EVM0002542	292.92	222.42	247.23	302.57	318.56
EVM0002543	42.3	52.51	42.01	45.24	35.97
EVM0002545	41.26	45.28	38.8	54.83	32.36
EVM0002547	20.39	17.42	18	9.03	14.57
EVM0002548	5.18	12.8	3.08	0	5.43
EVM0002549	0.84	0	0.16	0.63	0
EVM0002550	32.37	39	43.29	14.96	27.46
EVM0002552	7.61	7.66	8.91	10.84	7.39
EVM0002554	114.41	112.75	116.94	88.02	116.64
EVM0002556	0.98	1.49	0.51	0	3.65
EVM0002558	1.93	9.71	5.49	0	13.69
EVM0002559	9.15	6.35	8.13	13.57	9.57
EVM0002560	23.46	25.35	21.97	13.79	19.78
EVM0002563	1.72	4.21	0.81	0	0
EVM0002565	1.68	1.29	2.2	4.95	3.11
EVM0002567	30.96	25.37	26.59	25.67	27.51
EVM0002571	7.49	6.05	6.91	13.5	5.86
EVM0002572	6.25	5.02	5.61	8.05	4.22
EVM0002575	67.16	57.59	52.2	48.73	58.78
EVM0002576	39.54	44.09	42.08	43.53	41.4
EVM0002579	10.61	7.08	6.5	3.52	8.34
EVM0002580	52.98	36.25	49.57	35.45	73.5
EVM0002582	47.2	38.08	65.05	105.16	75.79
EVM0002585	17.76	22.31	18.65	13.85	18.17
EVM0002586	3.39	3.72	6.69	0	11.91
EVM0002587	16.85	16.66	14.04	34.8	19.3
EVM0002592	18.12	14.43	15.23	8.98	19.68
EVM0002595	26.51	26.9	29.55	32.04	34.59
EVM0002597	0.79	0.31	1.04	0	2.64
EVM0002598	20.89	28.51	21.42	25.03	25.89
EVM0002600	15.03	21.53	13.9	12.16	11.89
EVM0002601	16.91	14.84	18.34	46.33	7.51
EVM0002602	55.65	60.57	60.66	31.8	28.91
EVM0002605	118.21	108.68	124.79	115.15	123.41
EVM0002608	541.12	380.47	516.77	615.11	576.48
EVM0002609	51.81	39.14	54.04	26.8	33.17
EVM0002612	8.55	8.06	6.51	6.81	7.85
EVM0002614	0.64	0.46	0.33	0	2.53
EVM0002616	10.15	5.13	2.77	0	1.94
EVM0002617	113.49	84.89	91.3	95.7	87.6
EVM0002621	2.99	2.29	2.61	0	1.61
EVM0002622	68.6	86.07	72.33	114.1	83.2
EVM0002624	51.04	34.18	45.35	54.48	46.92
EVM0002628	10	6.33	9.58	4.07	13.67
EVM0002629	0.68	0.14	1.06	0	0
EVM0002630	15.83	23	17.78	11.17	14.66
EVM0002631	6.98	16.13	15.44	58.23	24.54
EVM0002634	1.43	2.36	3.04	0	2.35
EVM0002635	10.59	15.21	11.22	3.14	11.81
EVM0002636	53.77	46.03	46.34	31.14	29.99
EVM0002637	5.62	6.7	5.79	6.96	6.47
EVM0002638	37.96	34.69	39.96	41.75	47.81
EVM0002639	1686.07	1220.99	1974.68	2473.61	2360
EVM0002641	53.18	48.4	56.86	53.17	56.35
EVM0002642	1.36	0.53	1.77	4.1	0.79
EVM0002645	1214.17	1134.58	1357.82	1039.61	1016.94
EVM0002646	1.9	3.31	1.74	0	1.46
EVM0002647	1.58	1.97	0.57	0	0
EVM0002648	1.3	0.66	0.5	0	0
EVM0002649	0.53	3.35	2.19	3.66	1.28
EVM0002650	0.91	4.37	4.98	7.18	2.36
EVM0002651	1.07	0.37	0.77	2.01	0.23
EVM0002652	513.3	508.67	461.24	346.13	357.32
EVM0002656	0.28	0.71	0.41	0	0.27
EVM0002657	28.14	22.51	19.21	17.22	19.6
EVM0002659	28.84	29.56	34.38	35.13	26.39
EVM0002662	71.81	86.22	77.43	58.37	61.65
EVM0002664	5.23	5.46	4.47	0	4.03
EVM0002668	40.06	22.2	32.94	19.39	67.43
EVM0002670	77.58	76.38	99.49	95.76	121.6
EVM0002672	84.39	61.87	70.71	83	119.49
EVM0002676	15.64	33.39	24.46	34.37	0.77
EVM0002677	39.4	34.52	42.45	41.94	33.97
EVM0002678	12.2	10.58	8.97	8.7	5.71
EVM0002682	28.06	25.19	27.92	16.41	22.47
EVM0002683	1.33	0.69	1	0	1.6
EVM0002684	45.1	52.67	50.12	37.02	58.58
EVM0002685	62.85	47.06	52.99	47.85	57.42
EVM0002688	1643.51	1425.28	1988.54	1673.52	1547.09
EVM0002692	95.26	102.24	86.83	66.71	77.6
EVM0002695	19.26	17.86	24.02	32.93	18.2
EVM0002696	477.8	583.23	391.27	359.58	421.33
EVM0002697	43.66	37.44	45.12	38.71	31.16
EVM0002700	1.75	1.4	2.41	1.74	4.23
EVM0002703	5.67	5.64	12.8	6.71	1.47
EVM0002705	145.12	129.57	160.12	137.41	212.31
EVM0002706	11.96	4.66	10.43	0	4.73
EVM0002708	0.1	0.15	0.27	0	0.81
EVM0002717	13.77	32.49	12.74	10.83	3
EVM0002719	43.65	42.58	45.36	85.2	41.1
EVM0002720	26.34	14.64	24.62	18.41	29.72
EVM0002722	14.12	22.8	26.45	31.91	28.73
EVM0002724	3.7	4.17	1.99	4.72	5.08
EVM0002725	23.03	11.95	16.05	24.2	26.22
EVM0002738	9.93	14.7	11.8	12.23	10.87
EVM0002739	604.8	607.16	568.95	570.98	669.84
EVM0002741	174.56	156.4	144.69	180.35	151.3
EVM0002743	3.06	1.8	2.2	2.31	1.44
EVM0002746	80.98	102.54	92.49	90	86.93
EVM0002747	86.29	82.98	92.07	106.53	84.81
EVM0002748	73.56	78.82	74.25	49.4	82.9
EVM0002750	3.39	3.7	2.08	8.95	1.72
EVM0002752	48.1	34.81	40.32	51.55	58.24
EVM0002754	205.74	171.95	193.04	337.01	300.29
EVM0002755	3.24	2.94	3.36	4.47	10.89
EVM0002756	46.24	42.79	38.95	50.52	49.13
EVM0002757	34.82	31.05	51.42	51.83	30.47
EVM0002758	2.75	2.16	1.55	0	0.91
EVM0002759	28.7	28.2	38.99	46.73	47.81
EVM0002760	24.39	36.89	31.72	22.68	23.08
EVM0002762	6.98	7.19	6.49	3.89	4.13
EVM0002768	92.79	48.97	77.56	203.57	121.85
EVM0002770	20.6	34	19.14	2.57	10.17
EVM0002772	50	50.88	68.37	48.16	51.51
EVM0002775	12.43	16.59	12.17	19.39	22.55
EVM0002776	126.48	126.44	127.96	102.9	110.79
EVM0002778	0	11.23	0	59.17	0
EVM0002780	120.93	109.75	126.48	120.98	141.84
EVM0002781	37.77	33.33	36.51	13.36	29.61
EVM0002784	37.76	22.3	29.24	25.03	22.2
EVM0002789	4.24	6.86	4.4	5.24	10.54
EVM0002794	27.99	28.13	35.88	18.01	28.29
EVM0002795	253.15	245.1	223.85	356.32	237.55
EVM0002799	1.66	0	0	0	1.17
EVM0002800	20.65	22.08	15.12	24.39	7.67
EVM0002801	2.24	2.35	3.09	0	4.83
EVM0002802	38.98	40.82	34.37	34.31	27.6
EVM0002806	60.77	44.33	62.72	23.3	60.13
EVM0002807	96.03	79.62	109	64.99	90.79
EVM0002808	0.78	2.17	0.77	0	0.57
EVM0002809	0.09	0.65	0.73	0	0
EVM0002811	74.18	71.27	82.12	67.92	74.73
EVM0002818	1.44	1.76	0.95	0	1.67
EVM0002819	39.37	34.01	34.36	41.52	25.33
EVM0002823	226.43	149.03	193.43	180.95	183.79
EVM0002825	64	61.65	54.29	56.1	59.64
EVM0002826	56.39	53.31	70.75	62.12	53.9
EVM0002827	0.22	0.09	0.57	0	0.97
EVM0002828	15.66	17.29	23.06	11.19	16.84
EVM0002829	2.39	4.13	2.92	4.35	1.1
EVM0002830	30.15	23.08	33.21	37.76	16.62
EVM0002831	87.01	78.79	94.22	127.86	113.19
EVM0002833	4.68	3.89	3.96	2.69	3.68
EVM0002834	16.15	19.49	15.18	11.48	14.11
EVM0002835	23.96	19.33	19.54	23.23	33.75
EVM0002836	14.96	11.15	14.39	43.7	25.52
EVM0002845	11.98	20.51	14.95	28.01	11.69
EVM0002847	17.45	17.44	18.35	28.83	26.24
EVM0002848	33.81	37.4	29.09	20.02	24.5
EVM0002850	72.18	57.6	59.17	93.13	87.82
EVM0002851	0.13	1.44	2.21	0	0.91
EVM0002854	277.76	239.84	267.14	254.47	246.39
EVM0002855	0.68	1.73	1.87	4.05	6.13
EVM0002857	0.66	1.17	0.33	0.4	0.32
EVM0002860	11.44	10.46	14.14	21.63	7.4
EVM0002861	0.46	1.24	0.62	0.67	0.16
EVM0002863	18.86	23.18	15.96	2.54	14.37
EVM0002868	0.94	0.91	1.28	0	1.76
EVM0002869	378.6	452.97	300.5	229.66	172.8
EVM0002870	1.24	0.25	0.88	5.7	3.25
EVM0002871	0.23	0.22	0.63	0	1.2
EVM0002873	15.31	22.68	16.45	6.26	0
EVM0002875	3.04	3.06	3.08	0	2.05
EVM0002879	0	0.3	0.47	0	0
EVM0002882	23.84	26.61	19.97	31.47	23.5
EVM0002884	80.83	53.82	101.81	82.01	102.47
EVM0002886	3.15	4.38	2.33	2.33	2.45
EVM0002890	29.24	35.34	33.05	5.98	28.76
EVM0002891	11.35	14.84	11.27	5.26	5.02
EVM0002893	1.52	0.62	2.23	0	0.85
EVM0002894	9.13	8.83	7.71	4.7	8.54
EVM0002896	0.04	0.17	0.37	0	1.57
EVM0002898	1.58	7.06	2.99	0	6.04
EVM0002901	13.92	14.18	14.1	19.96	17.76
EVM0002902	40.07	45.86	45.69	46.74	42.66
EVM0002903	0.42	0.51	0.71	0	0
EVM0002905	15.83	15.19	13.81	14.07	13.57
EVM0002907	1130.91	896.06	1121.38	1298.19	1143.29
EVM0002908	0.67	1.02	2.19	0	0
EVM0002909	0	0.22	0.6	1.86	0.6
EVM0002910	19.38	23.56	25.25	35.13	27.85
EVM0002911	2.03	2.96	2.32	5.34	2.42
EVM0002912	0.53	1.03	8.3	0	7.75
EVM0002913	0.5	1.64	2.08	4.15	4.61
EVM0002914	1601.34	1229.99	1662.84	1660.47	1495.77
EVM0002918	32.8	15.92	10.94	68.73	24.63
EVM0002920	4.05	2.31	3.6	8.79	5.83
EVM0002921	0.7	2.33	0.72	0	0.44
EVM0002922	675.08	570.19	771.04	703.34	611.33
EVM0002925	384.65	326.07	418.68	477.09	467.61
EVM0002926	178.93	167.48	148.1	247.08	283.3
EVM0002927	3.17	6.05	3.38	0	1.24
EVM0002928	0.49	0.81	0.28	0	0
EVM0002930	21.93	20.53	21.9	11.38	21.39
EVM0002931	8.49	12.83	11.38	11.62	3.72
EVM0002932	5.28	4.47	4.5	0	4.88
EVM0002933	5.09	3.13	2.53	0	6.78
EVM0002934	8.79	4.44	8.51	0	3.08
EVM0002936	1490.1	1596.31	1485.25	1195.17	1512.38
EVM0002937	1.17	0.42	1.81	0	4.23
EVM0002941	39.37	39.54	35.45	43.23	37.84
EVM0002942	9.7	8.55	12.86	17.23	13.37
EVM0002944	67.96	81.24	79.58	136.88	80.54
EVM0002946	3.84	2.76	3.44	0	4.96
EVM0002947	54.73	50.22	55.17	65.39	58.25
EVM0002951	120.29	90.15	100.05	181.04	135.86
EVM0002952	20.14	20.86	18.19	19.18	30.6
EVM0002953	14.31	12.01	13.75	13.78	18.29
EVM0002954	78.77	68.8	103.28	102.89	94.42
EVM0002955	20.86	21.66	20.17	15.68	16.17
EVM0002956	27.54	24.47	27.77	27.56	15.06
EVM0002958	11.26	12.41	10.24	9.9	11.98
EVM0002959	2.15	5.07	3.43	3.09	0.65
EVM0002961	5.77	6.32	5.48	9.1	8.8
EVM0002966	15.61	15.19	12.48	17.6	19.54
EVM0002967	5.06	3.63	8.16	9.99	5.19
EVM0002969	43.32	61.76	52.47	38.42	47.19
EVM0002971	8.05	5.69	5.49	14.33	14.86
EVM0002972	12.16	15.35	9	1.62	9.31
EVM0002973	33.88	36.8	32.01	29.28	29.31
EVM0002978	49	52.31	60.43	55.16	70.4
EVM0002980	0.71	0.52	0.11	0	0
EVM0002982	5.92	4.47	6.35	6.72	19.19
EVM0002984	36.88	59.14	45.7	32.99	49.94
EVM0002987	9.94	14.43	10.13	28.52	9.88
EVM0002995	35.79	33.73	32.75	34.61	28.93
EVM0002996	13.29	14.81	15.98	6.71	22.68
EVM0002997	52.65	43.25	48.61	106.94	44.18
EVM0002999	20.22	16.58	19.05	19.57	21.86
EVM0003001	60.29	38.44	66.65	97.75	61.86
EVM0003004	633.27	470.99	643.96	457	567.75
EVM0003007	4.04	2.76	2.09	0	0.77
EVM0003009	7.91	11.8	7.45	6.35	7.2
EVM0003010	5.45	5.75	6.14	5.21	7.9
EVM0003011	23.12	19.85	18.14	36.35	21.13
EVM0003012	213.4	216.77	234.43	193.94	169.53
EVM0003014	13.21	11.96	10.65	9.29	11.23
EVM0003015	14.56	11.68	18.42	15.5	9.43
EVM0003018	34.2	23.94	33.89	22	34.4
EVM0003022	21.6	22.1	24.65	29.12	21.53
EVM0003030	143.3	114.85	141.04	111.29	129.01
EVM0003031	73.48	83.23	67.97	46.94	47.28
EVM0003033	74.71	82.28	75.84	43.09	49
EVM0003038	3.99	5.26	3.61	5.85	1.36
EVM0003039	9.88	11.66	7.31	39.39	2.39
EVM0003041	54.69	46.59	64.91	57.75	72.75
EVM0003043	30.41	35.74	22.93	26.06	23.62
EVM0003046	9.18	10.37	7.83	0	35.93
EVM0003050	26.47	31.14	36.14	8.25	28.9
EVM0003051	1288.03	1075.35	1219.66	1705.69	1447.85
EVM0003052	0.93	1.42	1.26	1.4	0.41
EVM0003054	53.42	53.83	128.43	99.11	53.52
EVM0003056	20	18.45	20.82	24.79	21.95
EVM0003059	103.33	111.15	132.45	159.34	149.9
EVM0003060	78.4	67.87	74.55	42.92	45.55
EVM0003061	107.08	86.23	104.14	64.38	88.71
EVM0003064	6.86	13.99	12.02	4.59	5.13
EVM0003065	1485.35	1205.87	1555.08	2276.91	1766.03
EVM0003067	11.85	17.79	17.86	22.62	27.11
EVM0003071	31.93	45.29	33.63	34.26	39.34
EVM0003073	0.25	1.09	0	0	4.41
EVM0003076	21.81	16.7	13.63	11.31	6.23
EVM0003077	57.15	49.86	44.3	79.88	75.94
EVM0003079	144.63	127.62	147.87	157.24	200.31
EVM0003080	5.55	10.78	4.84	6.84	1.12
EVM0003081	2.04	0.96	0.67	0	0.72
EVM0003082	326.34	259.2	298.02	521.66	388.84
EVM0003085	34.08	36.66	45.08	39.29	34.97
EVM0003088	7.22	3.41	9.07	0	5.58
EVM0003090	276.14	236.69	309.37	348.99	257.02
EVM0003093	2.27	2.35	3.29	0	2.85
EVM0003095	9.29	27.15	14.54	0	9.99
EVM0003098	58.05	61.2	74.77	63.17	63.13
EVM0003099	19.4	20.26	18.89	24.59	19.7
EVM0003101	56.17	46.73	74.03	49.34	47.6
EVM0003102	125.07	127.54	114.88	93.57	137.47
EVM0003105	488.9	458.27	483.04	429.87	474.13
EVM0003107	8.18	6.38	9	13.88	3.5
EVM0003109	1.51	0.94	0.64	0	0
EVM0003113	23.32	20.22	22.37	63.65	34.96
EVM0003115	0.25	0.28	0.13	0	0.81
EVM0003119	53.88	42.2	42.57	37.55	41.79
EVM0003123	3.42	7.31	2.3	0	1.34
EVM0003125	16.25	15	12.54	8.4	7.86
EVM0003127	26.86	24.35	21.25	29.9	30.27
EVM0003128	18.72	17.28	26.8	17.73	19.91
EVM0003132	4.54	4.62	3.32	0	3.23
EVM0003133	2.16	3.86	9.28	0	9.35
EVM0003134	65.45	49.57	82.51	82.89	45.13
EVM0003135	73.79	66.13	61.53	69.34	67.77
EVM0003138	7.24	5.96	9.65	0	0
EVM0003144	4.91	3.16	2.81	1.07	7.15
EVM0003145	717.29	679.93	736.72	654.36	650.99
EVM0003148	25.31	37.47	35.81	47.74	41.95
EVM0003149	22.82	31.58	18.03	16.04	18.08
EVM0003152	61.9	56.55	75.71	51.11	64.77
EVM0003153	12.3	16.46	14.33	8.74	12.44
EVM0003154	38.52	35.27	45.26	43.08	37.39
EVM0003156	2.8	4.45	3.87	7.14	4.31
EVM0003157	34.88	28.86	42.52	64.13	34.5
EVM0003159	13.42	27.74	9.13	2.75	7.88
EVM0003160	33.21	21.91	30.69	42.27	24.14
EVM0003162	43.65	31.74	31.28	53.02	30.56
EVM0003163	35.85	47.23	31.56	42.22	37.12
EVM0003165	101.66	109.83	102.57	41.12	98.48
EVM0003167	21.05	19.57	22.16	23.9	18.78
EVM0003168	17.25	27.34	11.4	16.86	25.93
EVM0003169	212.82	148.12	192.96	193.74	181.68
EVM0003170	82.13	79.56	133.21	147.74	61.67
EVM0003173	14.91	19.8	11.21	11.95	13.55
EVM0003174	58.97	48.79	69.04	63.19	46.81
EVM0003175	15.36	14.32	22.73	21.81	19.46
EVM0003177	21.72	23.13	20.99	24.92	18.23
EVM0003178	53.53	49.96	60.05	63.12	46.15
EVM0003179	2.65	3.61	1.5	2.95	5.58
EVM0003181	63.57	81.53	64.8	43.23	61.8
EVM0003182	5.75	4.92	5.01	1.5	2.02
EVM0003183	21.66	16.25	17.72	25.82	16.25
EVM0003184	20.12	22.07	28.99	74.7	25.39
EVM0003185	35.73	20	32.87	52.44	32.37
EVM0003188	33.85	38.09	50.35	23.41	32.63
EVM0003190	1.06	0.54	0.51	0	1.45
EVM0003191	220.11	183.53	169.94	201.24	217.16
EVM0003192	44.18	31.48	37.86	53.42	36.41
EVM0003193	14.22	27.03	14.73	13.27	20.79
EVM0003195	75.63	65.4	91.4	85.26	52.69
EVM0003196	23.57	37.15	23.27	17.09	24.83
EVM0003199	4.85	12.5	7.9	5.2	4.55
EVM0003200	14.05	18.83	17.08	8.3	13.75
EVM0003201	20.74	20.98	24.62	70.22	27.89
EVM0003202	24.57	28.73	25.59	46.92	20.08
EVM0003204	0.15	0.32	0.15	0	2.58
EVM0003210	63.71	62.48	49.08	63.64	57.75
EVM0003215	2.52	4.88	2.22	3.62	2.01
EVM0003217	2.24	2.71	3.17	0	0
EVM0003219	65.33	64.1	70.67	36.21	83.27
EVM0003221	38.96	39.39	30.47	28.79	38.94
EVM0003223	2.1	3.61	2.18	0	4.15
EVM0003231	16.83	15.36	18.96	25.15	26.92
EVM0003232	8.97	12.63	7.71	26	18.42
EVM0003233	108.04	106.54	98.75	120.44	121.18
EVM0003234	91.22	80.25	100.67	60.39	66.47
EVM0003236	0.73	0.66	0.33	0	0.5
EVM0003238	75.72	70.91	58.21	94.98	100.23
EVM0003240	1.59	4.08	1.78	0	0.93
EVM0003243	0.11	3.1	0.11	0	7.93
EVM0003244	3.28	1.92	1.67	2.14	5.08
EVM0003247	58.39	63.02	51.32	55.36	37.42
EVM0003249	1.69	0.54	5.85	0	8.88
EVM0003250	242.25	231.31	265.53	225.76	209.1
EVM0003255	5.21	4.63	3.65	0	6.78
EVM0003256	3.55	2.84	4.4	0	2.98
EVM0003257	94.03	107.35	124.79	97.75	93.02
EVM0003258	65.78	71.3	79.28	54.33	63.32
EVM0003259	24.4	31.55	25.19	18.54	23.25
EVM0003260	28.91	30.09	37.3	60.84	44.96
EVM0003261	25.17	29.43	34.6	18.58	28.49
EVM0003262	7.26	3.9	12.48	19.64	31.77
EVM0003264	2.61	1.68	2.47	1.83	2.05
EVM0003268	8.8	6.24	5.97	3.41	5.08
EVM0003269	0.78	1.38	0.61	0	0.11
EVM0003273	36.52	25.24	25.45	5.87	26.03
EVM0003274	0.67	0	0.07	0	0.57
EVM0003275	16.73	18.22	17.85	29.25	20.01
EVM0003276	48.76	55.73	47.66	30.87	48.25
EVM0003277	2.42	2.16	2.07	3.11	4.31
EVM0003278	2.48	0.15	2.41	0	0
EVM0003279	15.3	19.34	5.02	0	2.16
EVM0003284	1.68	2.95	0.67	1.35	1.24
EVM0003285	22.3	25.48	21.82	41.06	29.76
EVM0003290	11.47	16.22	5.3	0	0
EVM0003291	177.46	187.6	165.99	146.78	177.86
EVM0003292	9.21	7.25	7.88	5.75	12.51
EVM0003293	15.61	14.4	13.94	12.26	16.58
EVM0003295	14.38	9.84	16.44	7.76	7.8
EVM0003297	0.23	3.92	1.2	0	1.29
EVM0003298	2.57	3.76	5.45	0	9.18
EVM0003299	8.01	6.14	7.67	23.04	10.01
EVM0003302	36.21	37.49	40.46	64.29	37.54
EVM0003303	27.7	39.6	26.05	15.68	30.09
EVM0003304	22.88	25.63	18.69	5.87	18.45
EVM0003307	3.91	3.09	2.62	0	3.2
EVM0003308	81.64	70.5	85.39	123.68	60.08
EVM0003310	0.31	0.52	0.48	0	1.11
EVM0003311	128.09	95.1	132.91	148.67	113.08
EVM0003313	25.88	18.95	13.17	10.92	16.54
EVM0003315	2.13	2.76	0.99	0	3.61
EVM0003318	42.72	42.64	44.2	15.27	25.63
EVM0003319	53.98	36.88	38.05	26.35	46.32
EVM0003321	23.43	13.71	15.39	0	10.37
EVM0003322	1.41	3.02	3.37	1.65	8.27
EVM0003325	0.24	0.62	0.08	0	0.78
EVM0003328	1.84	1.06	0.48	0	0.78
EVM0003330	3.24	2.63	1.68	0	2.26
EVM0003332	1.51	3.63	3.13	0	0
EVM0003333	325.3	295.1	281.85	248.02	265.09
EVM0003335	235.06	197.19	303.67	304.34	287.05
EVM0003337	332.63	236.82	332.11	619.03	469.05
EVM0003338	9.44	11.36	12.11	29.79	18.3
EVM0003339	8.68	11.22	9.67	9.54	8.54
EVM0003341	573.59	747.16	515.75	610.57	576.65
EVM0003342	10.35	12.3	11.5	4.92	11.97
EVM0003343	11.75	11.14	11.87	6.98	14.85
EVM0003344	24.68	21.28	22.06	29.75	25.6
EVM0003345	6.25	6.83	4.69	51.49	20.86
EVM0003347	122.51	126.43	120.25	130.92	119.3
EVM0003348	15.66	17.62	15.59	18.05	16.69
EVM0003350	23.69	14.59	21.7	22.58	20.85
EVM0003352	43.7	53.62	45.97	35.46	42.23
EVM0003353	31.74	24.9	28.62	31.82	45.41
EVM0003354	259.16	235.23	236.15	248.78	239.62
EVM0003355	45.59	46.57	49.59	62.87	35.01
EVM0003357	91.89	50.37	97.31	119.1	101.85
EVM0003358	36.73	38.4	45.35	34	23.54
EVM0003359	63.18	39.13	77.06	58.63	41.7
EVM0003361	13.72	18.99	14.94	12.4	12.97
EVM0003362	14.94	25.83	15.21	21.81	14.24
EVM0003363	66.1	54.83	69.51	16.47	60.05
EVM0003364	13.48	9.86	12.64	2.42	11.7
EVM0003365	3.7	0.21	2.93	17.11	0
EVM0003367	15.74	15.23	15.45	1.89	7.5
EVM0003369	16.69	16.35	17.35	17.46	19.19
EVM0003370	69.23	75.59	64.9	57.88	55.01
EVM0003371	74.99	39.42	67.91	59.87	48.75
EVM0003372	9.98	20.93	23.73	89.8	32.18
EVM0003377	5.58	6.69	5.7	7.65	1.72
EVM0003380	3.64	5.85	6.01	2.92	2.96
EVM0003384	0.24	0.47	0.2	0	0
EVM0003387	7.13	7.33	5.32	1.18	8.54
EVM0003391	90.75	97.57	114.47	69.05	72.35
EVM0003392	2.17	3.79	2.25	16.08	0
EVM0003393	34.62	33.07	33.93	22.5	29.86
EVM0003394	0.97	1.2	1.51	0	0
EVM0003396	39.86	49.91	43.8	35.51	35.6
EVM0003397	119.36	125.68	134.74	222.55	188.3
EVM0003400	109.27	83.23	88.9	80.57	86.92
EVM0003402	9.27	8.74	8.6	11.97	9.07
EVM0003403	17.69	21.1	17.63	33.58	15.85
EVM0003404	1.8	2.41	0.78	0	0.79
EVM0003405	125.31	114	121.33	147.31	91.89
EVM0003407	64.05	82.32	82.4	93.74	50.46
EVM0003408	0.41	0.3	0.32	0	0.08
EVM0003411	89.78	88.09	95.39	63.63	83.81
EVM0003412	35.21	36.86	25.35	21.11	30.77
EVM0003413	18.28	14.41	22.95	20.39	5.56
EVM0003416	4.31	5.62	6.34	0	4.79
EVM0003417	23.89	20.77	18.68	14.32	20.18
EVM0003418	5.56	7.29	6.88	15.73	2.95
EVM0003421	10.38	14.45	9.74	4.78	5.23
EVM0003423	2.34	1.28	1.41	0.08	0.11
EVM0003425	10.05	11.34	11.14	1.58	20.69
EVM0003426	111.35	94.64	97.77	115.23	124.59
EVM0003428	5.24	8.03	3.67	4.58	4.37
EVM0003431	7.34	9.21	7.66	7.57	10.83
EVM0003433	654.49	521.12	740.76	837.59	672.72
EVM0003435	22.14	25.47	23.34	21.52	25.59
EVM0003436	14.21	10.74	15.51	8.35	15.36
EVM0003437	70.61	62.25	69.94	108.75	104.24
EVM0003438	0.42	7.09	0.52	5.96	2.21
EVM0003440	30.2	25.97	37.93	26.55	16.95
EVM0003441	0.55	0.83	0.33	0	3.05
EVM0003445	1056.83	683.73	1065.95	1496.16	1097.75
EVM0003446	12.29	9.53	10.09	18.2	13.09
EVM0003447	43.09	26.69	38.5	65.97	53.85
EVM0003448	0.49	0.2	0.44	0	1.62
EVM0003449	16.35	12.14	17.94	0.67	11.3
EVM0003451	55.42	60.73	59.35	54.63	60.81
EVM0003452	0.07	0.62	1.11	0	0.09
EVM0003455	94.83	73.62	84.82	72.47	93.72
EVM0003460	28.01	13.04	29.89	29.23	20.63
EVM0003462	24.71	26.02	23.46	19.31	25.16
EVM0003463	0.38	0.64	1.38	0	1.85
EVM0003464	836.77	643.71	863.42	1081.29	1013.72
EVM0003469	93.65	120.66	86.64	54.78	84.02
EVM0003470	21	23.17	22.49	35.51	33.18
EVM0003472	16.59	23.93	14.52	7.23	17.13
EVM0003473	2.29	3.25	0.97	3.76	0.09
EVM0003475	15.74	15.5	17.73	45.75	33.23
EVM0003476	39.83	42.8	43.93	90.29	17.5
EVM0003477	237.19	177.63	212.22	266.12	217.43
EVM0003478	22.64	23	21.38	6.08	19.52
EVM0003481	0.9	0.22	0.7	0	1.79
EVM0003482	5.81	9.2	2.31	5.03	6.86
EVM0003483	296.83	291.23	254.41	296.62	311.46
EVM0003485	36.73	32.84	40.8	24.59	23.33
EVM0003487	34.66	17.06	24.55	57.4	49.69
EVM0003489	5.42	9.09	9.09	4.91	6.02
EVM0003490	2.17	0.32	4.49	0	14.12
EVM0003491	13.34	10.62	13.52	13.91	8.24
EVM0003492	0.23	0.11	0.07	0	0.44
EVM0003495	2.02	0.82	0.48	0	0.47
EVM0003496	26.75	14.18	17.72	24.27	7.9
EVM0003497	12.13	14.67	8.75	13.09	13.84
EVM0003499	53.9	86.42	41.13	89.94	99.54
EVM0003500	40.68	36.06	43.5	32.26	31.55
EVM0003501	1.03	3.56	1.07	3.02	2.02
EVM0003502	1.31	5.55	2.72	0	0
EVM0003503	45.62	42.95	44.22	48.41	64.59
EVM0003505	27.35	21.68	30.05	18.88	36.24
EVM0003507	17.72	20.95	20.76	21.11	22.45
EVM0003508	24.66	19.17	27.44	22.23	17.25
EVM0003511	15.71	15.08	16.27	9.75	20.38
EVM0003512	107.1	79.53	99.62	106.75	98.84
EVM0003513	250.11	231.79	241.2	209.76	239.14
EVM0003514	1.48	2.77	3.58	1.86	1.99
EVM0003515	28.11	24.72	32.95	30.06	24.79
EVM0003517	1035.85	773.7	1234.57	1128.45	1194.57
EVM0003518	38.12	26.69	52.4	50.98	48.71
EVM0003519	0.54	0.47	0.34	0	0.4
EVM0003522	22.47	29.27	30.92	25.77	30.96
EVM0003525	0.19	0.09	1.78	4.88	0
EVM0003528	2.51	4.33	2.08	0	12.13
EVM0003529	1.37	0	1.26	0	2.02
EVM0003530	80.76	77.83	75.47	64.22	98.79
EVM0003531	26.47	33.86	24.43	16.33	21.46
EVM0003532	56.65	59.82	61.55	92.48	70.72
EVM0003533	3.43	10.37	4.25	0	1.53
EVM0003534	1.23	0	0	0	1.12
EVM0003535	57.02	70.35	81.56	32.56	75.21
EVM0003536	4.58	9.24	3.93	0.81	5.92
EVM0003544	11.93	15.94	12.91	8.38	9.88
EVM0003545	3.18	4.01	2.25	0	3.03
EVM0003546	59.03	48.41	57.03	80.23	52.62
EVM0003549	68.61	53.63	45.18	51.43	50.87
EVM0003550	0.18	0.41	0.37	0	3.28
EVM0003551	53.96	30.61	28.05	33.79	46.58
EVM0003553	7.56	1.59	5.63	0	5.14
EVM0003558	25.93	23	29.76	22.03	24.6
EVM0003559	10.82	7.9	5.91	3.39	6.98
EVM0003560	4.15	3.28	3.79	0	5.22
EVM0003561	9.84	11.49	11.91	10.24	8.77
EVM0003563	1.24	0.06	0.27	3.32	1.02
EVM0003564	2.52	2.17	1.24	4.77	5.22
EVM0003565	72.67	69.01	85.57	101.41	91.46
EVM0003566	0.45	1.75	0.63	0	4.22
EVM0003567	26.08	3.38	16.17	44.78	10.72
EVM0003569	50.33	30.65	44.51	32.13	40.92
EVM0003571	8.09	5.13	10.81	12.61	13.89
EVM0003572	51.87	52.67	47.21	43	56.83
EVM0003573	34.75	43.79	31.08	37.42	9.44
EVM0003576	0.9	2.15	1.04	3.02	1.22
EVM0003578	26.84	26.1	19.52	7.03	22.24
EVM0003581	26.96	32.48	29.69	23.11	26.16
EVM0003583	84.07	87.82	105.33	165.43	114.84
EVM0003584	7.42	3.44	9.28	43.47	7.43
EVM0003587	32.43	37.06	39.09	28.17	27.86
EVM0003588	4.92	6.65	4.94	1.77	2.93
EVM0003589	45.75	44.04	42.84	57.92	58.12
EVM0003590	20.12	23.9	18.91	14.2	13.3
EVM0003595	30.86	34.34	34.33	47.34	34.77
EVM0003599	1.19	3.25	1.65	0	6.02
EVM0003600	152.38	176.2	175.54	118.52	120.88
EVM0003601	50.37	49.25	46.54	39.1	45
EVM0003602	10.63	13.99	11.23	11.53	11.69
EVM0003604	0.93	2	1.75	0	0.6
EVM0003606	16.34	18.37	12.46	20.13	15.08
EVM0003607	29.03	26.73	29.88	26.87	21.57
EVM0003608	30.74	32.42	27.08	55.46	29.58
EVM0003609	47.27	41.25	42.16	35.56	40.38
EVM0003612	7.46	16.92	9.65	13.81	6.76
EVM0003613	2.96	1.22	1.24	0	0
EVM0003614	93.4	92.59	97.41	136.01	102.8
EVM0003616	253.5	217.28	196.07	333.7	306.9
EVM0003617	28.27	19.92	40.22	65.22	62.76
EVM0003621	0.44	0.36	0.65	2.34	0.99
EVM0003622	120.73	127.85	128.93	97.72	121.42
EVM0003624	55.79	53.14	64.76	43.02	60.11
EVM0003626	20.16	27.53	18.17	2.39	23.31
EVM0003627	4.47	7.05	5.85	11.63	6.83
EVM0003628	1.5	0.57	0.52	0	5.31
EVM0003629	0.71	1.61	0.2	0	0
EVM0003630	54.36	38.41	41	60.65	54.71
EVM0003632	0.54	2.98	0.11	0	2.72
EVM0003635	88.55	97.63	99.75	90.91	83.46
EVM0003637	31.19	10.25	28.33	41.89	21.71
EVM0003638	2.14	0.6	2.22	1.95	9.56
EVM0003645	26.78	26.62	25.97	13.11	32.03
EVM0003648	0	0.52	0.56	0	0.09
EVM0003649	36.86	42.89	51.24	43.33	30.6
EVM0003655	96.39	81.64	116.92	117.07	55.85
EVM0003657	59.48	38.67	45.01	94.94	66.07
EVM0003658	2.9	2.36	2.2	1.61	2.86
EVM0003659	3.33	0.35	3.83	0	0
EVM0003660	1.01	1.62	1.31	0	0
EVM0003662	8.63	3.82	6.19	3.67	5.62
EVM0003663	31.8	40.17	41.23	25.68	33.25
EVM0003666	852.03	759.02	788.79	772.76	839.99
EVM0003667	0.27	0.58	0.39	0	0.04
EVM0003668	78.04	93.58	93.43	82.63	94.61
EVM0003669	2.03	0.19	1.55	0	0.23
EVM0003671	15.31	19.31	14.83	7.74	27.12
EVM0003672	1.49	1.26	1.24	0	1.38
EVM0003673	12.01	11.63	13.47	0.54	9.29
EVM0003675	15.39	21.37	18.67	17.01	19.31
EVM0003676	6.63	10.71	6.87	19.81	2.54
EVM0003677	315.29	314.13	374.15	220.39	296.41
EVM0003678	22.36	20.39	21.59	8.72	18.69
EVM0003679	267.38	220.5	247.33	250.15	334.35
EVM0003681	172.33	117	198.19	196.35	205.15
EVM0003684	3.43	4.3	3.82	5.28	7.49
EVM0003685	1.87	2.75	1.2	2.47	1.83
EVM0003686	10.74	11.98	7.56	7.07	9.12
EVM0003689	54.47	43.46	57.96	50.89	54.76
EVM0003692	9.8	14.45	14.44	4.54	8.04
EVM0003693	0.12	0.68	0	2.61	0
EVM0003694	2.3	1.03	1.43	0	0
EVM0003695	93.67	91.21	121.5	90.68	105.55
EVM0003696	45.09	47.67	43.67	16.55	28.31
EVM0003697	6.37	9.35	5.67	7.07	4.07
EVM0003698	52.24	56.2	69.12	56.06	54.05
EVM0003699	12.35	7.66	7.94	4.97	9.27
EVM0003700	4.59	2.11	4.75	0	2.44
EVM0003702	44.23	33.91	37.39	0.7	46.73
EVM0003704	11.16	25.24	10.18	0	9.32
EVM0003706	95.04	101.53	120.81	53.39	94.44
EVM0003707	18.54	22.41	25.85	7.06	14.4
EVM0003708	0.28	0.77	0.04	0	1.82
EVM0003710	26.22	31.38	23.61	19.84	15.25
EVM0003711	817.47	641.78	880.75	841.67	678.05
EVM0003713	2.27	3.76	2.37	7.46	3.69
EVM0003714	5.8	7.85	4.71	3.01	6.06
EVM0003716	8.19	8.56	5.77	6.43	7.14
EVM0003717	0.98	4.67	1.87	1.19	0.74
EVM0003718	14.92	14.4	18.43	3.48	16.49
EVM0003719	111.06	127.6	104.63	121.52	108.47
EVM0003720	52.77	43.46	52.25	66.37	80.49
[truncated: 6,522 more rows]

## Sheet: hsp_fed_starved.fpkm
	fed01	fed02	fed03	starved01	starved02
EVM0000706	66.52	72.93	66.24	66.51	94.13
EVM0000904	30.36	31.79	33.47	27.35	35.94
EVM0001662	108.05	99.18	77.84	128.65	81.57
EVM0001718	123.26	86.83	122.93	58.16	99.78
EVM0002258	25.95	19.26	18.73	24.58	14.24
EVM0002263	32.41	34.93	28.99	27.77	20.63
EVM0003030	143.3	114.85	141.04	111.29	129.01
EVM0003372	9.98	20.93	23.73	89.8	32.18
EVM0003534	1.23	0	0	0	1.12
EVM0003612	7.46	16.92	9.65	13.81	6.76
EVM0003635	88.55	97.63	99.75	90.91	83.46
EVM0003676	6.63	10.71	6.87	19.81	2.54
EVM0004117	36.55	39.98	52.29	55.04	57.55
EVM0004433	82.03	80.16	79.82	92.36	67.88
EVM0004795	133.22	138.08	152.34	105.96	126.75
EVM0005288	92.62	90.14	90.72	84.02	86.32
EVM0005469	43.81	48.08	46.81	52.77	38.55
EVM0005589	26.07	31.57	25.16	29.42	22.09
EVM0006141	91.58	92.3	93.77	82.99	90.69
EVM0006307	108.37	131.5	143.26	167.13	159.62
EVM0006337	17.49	16.16	16.64	30.79	17.45
EVM0006723	443.27	331.22	436.09	379.29	339.21
EVM0007272	59.81	41.3	42.45	44.61	57.66
EVM0007456	847.91	779.82	910.18	646.67	573.71
EVM0007696	6.42	10.45	7.52	2.83	7.2
EVM0007713	62.57	53.19	59.94	69.03	56.39
EVM0007907	13.53	7.03	15.05	63.57	17.85
EVM0007922	309.14	293.01	236.48	224.33	194.88
EVM0008432	32.2	42.39	28.88	27.55	29.71
EVM0009219	152.97	136.29	137.5	148.81	162.42
EVM0009250	158.04	137.5	159.12	183.34	126.9
EVM0009560	53.06	49.48	58.4	30.46	55.37
EVM0009921	14.53	14.01	5.04	32.47	8.34
EVM0009942	1060.36	1066.44	1046.11	1001.22	990.79
EVM0009982	51.89	44.34	45	11.13	75.37
EVM0010308	36.33	22.47	17.01	114.57	60.22
EVM0010997	28.24	28.14	20.17	75.97	33.88
EVM0011123	157.01	145.21	152.17	126.31	173.38
EVM0011483	481.53	368.29	465.46	440.53	225.27
EVM0012179	8.21	9.06	7.14	10.69	10.96
EVM0012238	63.14	57.06	59.42	31.18	54.63
EVM0012738	25.05	26.52	24.96	8.58	18.16
EVM0012743	0.4	0.19	0.73	0	0.24
EVM0012894	70.4	62.38	55.15	57.78	60.66
EVM0013143	6.14	10.24	6.5	2.25	4.65
EVM0013324	355.15	422.87	379.55	455.09	413.97
EVM0013847	100.04	83.3	87.79	56.45	92.19
EVM0014169	53.09	51.48	47.01	62.9	90.68
EVM0014305	30.46	32.31	26.86	43.54	51.03
EVM0015187	38.2	32.28	34.27	17.87	30.25
EVM0015235	8.73	13.03	11.64	8.2	11.47
EVM0015774	79.89	73.76	77.51	77.35	55.83
