# Supplementary material for: Chromosome-level genome assembly of Bactrocera dorsalis reveals its adaptation and invasion mechanisms
Source: Commun Biol. 2022 Jan 11;5:25. doi: 10.1038/s42003-021-02966-6 (PMC8752857; doi:10.1038/s42003-021-02966-6)
Supplement: Supplementary file 4 — Supplementary Data 1 [file 42003_2021_2966_MOESM4_ESM.zip › source data/source data/Figure 4.xlsx]

## Sheet: Sheet1
		X25_01	X25_02	X25_03	X38_01	X38_02	X38_03	logFC(25 vs 38)	PValue	FDR
dpp	EVM0004116	0.36	0.49	0.34	0.34	0.53	0.74	-0.450521	0.47498	1
BMPR1B	EVM0015440	0.74	0.34	0.4	1.03	0.49	1.37	-0.95405	0.193692	0.990797
MKK4	EVM0015359	1.26	0.88	1.75	1.09	1.06	2.9	-0.385753	0.542507	1
MAP3K5	EVM0014444	1.29	0.5	0.69	1.31	1.28	2.08	-0.908391	0.0985529	0.860313
MAP3K7	EVM0008646	0.38	0.17	0.3	0.37	0.18	0.5	-0.30825	0.677147	1
map3k9	EVM0007731	0.51	0.47	0.41	0.31	0.03	0.6	0.544809	0.52643	1
map2k3	EVM0003400	16.6	3.73	39.51	4.33	2.66	36.14	0.469816	0.629035	1
p38	EVM0002428	5.19	1.73	0	10.5	4.72	1.6	-1.27267	0.278818	1
EVM0003867	EVM0003867	0.86	2.01	1.44	2.16	2.49	0.81	-0.338223	0.611416	1
ATF2	EVM0009997	0.56	0.59	0.4	0.95	0.97	0.36	-0.537631	0.470209	1
DUOX	EVM0001260	1.18	1.06	0.57	1.63	1.46	1.3	-0.64409	0.208234	0.99741
