# Supplementary material for: Chromosome-level genome assembly of Bactrocera dorsalis reveals its adaptation and invasion mechanisms
Source: Commun Biol. 2022 Jan 11;5:25. doi: 10.1038/s42003-021-02966-6 (PMC8752857; doi:10.1038/s42003-021-02966-6)
Supplement: Supplementary file 4 — Supplementary Data 1 [file 42003_2021_2966_MOESM4_ESM.zip › source data/source data/Figure 5a.xlsx]

## Sheet: Figure 5a
species	GR	OR	IR	OBP
B. dorsalis	52	73	66	41
B. latifrons	40	57	67	44
B. oleae	36	53	43	41
Z. cucurbitae	51	55	64	55
C. capitata	40	51	65	41
D. melanogaster	73	62	64	61
L. migratoria	5	55	25	9
