# Supplementary material for: Chromosome-level genome assembly of Bactrocera dorsalis reveals its adaptation and invasion mechanisms
Source: Commun Biol. 2022 Jan 11;5:25. doi: 10.1038/s42003-021-02966-6 (PMC8752857; doi:10.1038/s42003-021-02966-6)
Supplement: Supplementary file 4 — Supplementary Data 1 [file 42003_2021_2966_MOESM4_ESM.zip › source data/source data/Figure 5b.txt]

((((((((((((((EVM0000133.1:0.02161691,XP_018793472.1:0.01760380)0.9193:0.02154925,XP_014103094.1:0.05858328)0.9989:0.04473822,XP_011190505.1:0.10407987)0.9832:0.06655398,NW_004522800.1.6:0.19584902)1.0000:0.15535475,NP_523470.3:0.34890071)0.9978:0.14678266,NP_523667.1:0.48742880)0.9933:0.10350954,(NP_511122.1:0.32553637,(NW_004524212.1.165:0.08584800,(XP_011184667.1:0.04690251,(XP_014091911.1:0.01927034,(EVM0011875.1:0.00841840,XP_018791769.1:0.00696651)0.9989:0.02119144)0.9193:0.01997264)0.9529:0.02040762)1.0000:0.24270981)1.0000:0.24069283)0.7668:0.04313585,(NP_523454.2:0.34957823,(NW_004524023.1.133:0.07702468,(XP_011193492.1:0.06616143,(XP_014103181.1:0.03316170,EVM0015028.1:0.01639211)0.8509:0.01647190)0.9978:0.05272198)1.0000:0.24578331)1.0000:0.22441419)1.0000:0.24028487,((((EVM0014861.1:0.01350429,XP_018783712.1:0.01495818)1.0000:0.02303370,XP_014091900.1:0.04672941)0.7466:0.01523203,XP_011181975.1:0.05446812)1.0000:0.65026673,((NP_511107.1:0.55870913,NP_523689.1:0.58950010)0.9955:0.18626353,(((((XP_014098074.1:0.02554682,EVM0003073.1:0.05073648)0.7399:0.00995812,XP_018794773.1:0.05573555)0.9809:0.03530529,XP_011181253.1:0.08087858)0.9955:0.06505924,NW_004524179.1.46:0.04952704)1.0000:0.52175018,((XP_014098069.1:0.16611846,NW_004524179.1.44:0.12934575)1.0000:0.38634231,(NW_004524179.1.45:0.13642197,(XP_014098071.1:0.05191091,(XP_011181254.1:0.09369198,EVM0000092.1:0.10462992)0.5123:0.01784661)0.6502:0.02922726)1.0000:0.40196123)0.9989:0.14823845)0.5146:0.02408550)0.8307:0.06067305)0.8229:0.09663432)0.3946:0.04610737,NP_523666.3:0.84514297)0.8767:0.08566217,(((((EVM0012244.1:0.01895999,XP_018784751.1:0.01181167)0.9865:0.02573868,XP_014094420.1:0.04781616)0.9933:0.02844667,XP_011177369.1:0.08294195)1.0000:0.23835868,NP_523359.2:0.32098501)1.0000:0.34241939,(((((EVM0006873.1:0.01840172,XP_018789506.1:0.01406056)0.8587:0.00873742,XP_014103705.1:0.02284261)1.0000:0.03267113,XP_011185366.1:0.05440805)1.0000:0.05377186,NW_004524490.1.9:0.10408970)1.0000:0.62440830,(((XP_014085775.1:0.04714485,EVM0000912.1:0.04277448)0.9731:0.03560513,XP_011180216.1:0.05558009)1.0000:0.50298932,(NW_004524023.1.40:0.11366472,(XP_011183574.1:0.08023855,XP_014091648.1:0.07602943)0.3543:0.00073175)1.0000:0.44258488)1.0000:0.21854936)0.9686:0.12300013)0.9922:0.16495225)0.4585:0.04003665,(((((((((XP_014099351.1:0.05168511,XP_014099350.1:0.10078348)0.9608:0.04346390,XP_014101401.1:0.14788407)0.7197:0.01597869,(EVM0006160.1:0.04434753,(EVM0014524.1:0.03849498,XP_018790415.1:0.03370131)0.7085:0.01065942)1.0000:0.09506882)0.9787:0.04218941,XP_011183038.1:0.17742818)0.9809:0.05841430,NW_004524279.1.217:0.22784983)1.0000:0.69663876,(XP_011191113.1:0.50132972,(NW_004523957.1.43:0.13825165,(XP_011191101.1:0.06528847,(XP_014088528.1:0.03907129,(EVM0005369.1:0.01242799,XP_018788172.1:0.00540687)1.0000:0.03807882)0.7814:0.01686157)1.0000:0.06948336)1.0000:0.37495802)1.0000:0.32159767)0.2657:0.02496180,(XP_018803913.1:0.10939241,NW_004524467.1.179:0.14746220)1.0000:0.60630281)0.1121:0.00888752,(NP_523711.3:0.60835891,(XP_018788154.1:0.00000000,(XP_011181266.1:0.06777438,(XP_014095510.1:0.02639334,EVM0013442.1:0.02161588)1.0000:0.03878503)0.9081:0.04381814)1.0000:0.45675493)1.0000:0.25484115)0.1211:0.01851253,((((((((EVM0002853.1:0.01760627,XP_018794966.1:0.02952287)0.8363:0.01988380,XP_018795012.1:0.06053824)0.9776:0.03106251,XP_014101001.1:0.07424892)1.0000:0.05974462,XP_011191024.1:0.10417915)0.9372:0.03192543,XP_011191013.1:0.13933224)0.9630:0.05611061,NW_004524257.1.35:0.21566753)1.0000:0.49525199,((EVM0010051.1:0.01237599,XP_018784039.1:0.03414403)0.9114:0.03618965,(NW_004523420.1.37:0.07565577,(XP_011180049.1:0.04367631,XP_014094968.1:0.04473465)0.4742:0.00998036)0.3991:0.00734757)1.0000:0.51846915)0.8408:0.09182710,(NP_524005.2:0.67939779,(((((EVM0009372.1:0.01758876,XP_018801739.1:0.05832844)1.0000:0.06090208,XP_011192525.1:0.08904185)1.0000:0.10376904,NW_004522755.1.312:0.28742363)1.0000:0.22794240,(XP_014093772.1:0.09250656,(EVM0003401.1:0.02017946,XP_018801738.1:0.03843604)1.0000:0.05631366)1.0000:0.38016085)0.9552:0.08398608,((((EVM0013338.1:0.03302635,XP_018801757.1:0.01563883)0.9025:0.01680397,XP_018801758.1:0.00000000)1.0000:0.27414000,NW_004522755.1.308:0.37366381)1.0000:0.15992922,((NW_004522755.1.307:0.00000000,NW_004522755.1.307.1:0.02618608)1.0000:0.11969216,(XP_011192524.1:0.09296966,(XP_014093775.1:0.08337484,XP_018801759.1:0.07551213)0.5673:0.00894984)0.9944:0.04699073)1.0000:0.32602466)0.9574:0.09511555)0.9821:0.10655056)0.8430:0.10691611)0.3139:0.03613416)0.7982:0.14787817)0.0852:0.02602809,(((((((EVM0012266.1:0.01455432,XP_018803798.1:0.03171244)0.8677:0.02909231,XP_014091805.1:0.09209656)0.9888:0.06636327,XP_011186895.1:0.09157782)0.9619:0.05323713,NW_004524090.1.40:0.15220017)0.8565:0.03451143,(NW_004524090.1.41:0.15511268,(XP_011186909.1:0.16665890,(XP_014091792.1:0.04335056,(EVM0012880.1:0.01262041,XP_018803784.1:0.01433540)1.0000:0.03503023)1.0000:0.11858580)0.7635:0.02743367)0.8475:0.02979099)1.0000:0.28127098,(EVM0006102.1:0.28016238,(EVM0003096.1:0.12897599,(EVM0005701.1:0.04183527,EVM0011197.1:0.04976826)1.0000:0.07559124)1.0000:0.10533217)1.0000:0.32563645)1.0000:0.52102117,(NP_524007.2:0.97285774,((((((XP_014094224.1:0.06255361,EVM0010591.1:0.04721706)0.7220:0.01546760,NW_004523847.1.254:0.11931335)0.9327:0.02326348,XP_011195821.1:0.08322609)1.0000:0.08478688,(XP_014094223.1:0.01938656,XP_018783180.1:0.07419601)1.0000:0.13568231)1.0000:0.17369986,NP_523895.2:0.40238123)0.8722:0.04567898,(((EVM0000542.1:0.03251576,XP_018792788.1:0.04178217)0.8195:0.01336883,XP_014096877.1:0.05761363)1.0000:0.18629335,(XP_014098250.1:0.06634417,((EVM0005987.1:0.03333979,EVM0013901.1:0.00717208)1.0000:0.06444196,(EVM0012711.1:0.04212829,EVM0004088.1:0.04018036)0.5953:0.00628861)0.9910:0.03276198)1.0000:0.15512287)1.0000:0.20191586)1.0000:0.46273294)0.6928:0.08370581)0.4226:0.08937176)0.0224:0.01052063,(((((((((JAMg_model_13945.3:0.00000000,JAMg_model_13945.4:0.00000000)0.7870:0.01271328,JAMg_model_13945.2:0.00000000)0.3251:0.00270228,JAMg_model_13945.1:0.00000000)1.0000:0.49137448,(JAMg_model_20580.1:0.57454910,(JAMg_model_3021.1:0.41369126,JAMg_model_16160.1:0.47225876)0.9473:0.10959299)0.9686:0.11386786)0.2836:0.01897645,(JAMg_model_4844.1:0.54594122,((JAMg_model_2138.1:0.34829586,JAMg_model_4337.1:0.51902770)0.6928:0.07185328,(JAMg_model_7522.1:0.31770892,(JAMg_model_14576.1:0.00000000,JAMg_model_14577.1:0.08795693)1.0000:0.28513014)0.9978:0.20955111)0.6424:0.03376578)0.8464:0.12768326)0.3767:0.03017636,(JAMg_model_7846.1:0.70130858,((JAMg_model_6390.1:0.00000000,JAMg_model_6392.1:0.13968334)1.0000:0.45431161,(JAMg_model_6394.1:0.51820288,(JAMg_model_7076.1:0.11435259,JAMg_model_7077.1:0.48906582)1.0000:0.24002917)0.5090:0.02462901)0.9608:0.14557813)0.3946:0.02839685)0.9832:0.15653914,JAMg_model_1688.1:0.80448560)0.8857:0.15419742,JAMg_model_9455.1:0.98958677)0.3386:0.10803763,(((((((EVM0014223.1:0.01807251,XP_018801531.1:0.02614796)1.0000:0.03296116,XP_014088795.1:0.03705607)0.7500:0.00852125,XP_011179733.1:0.06794186)1.0000:0.04507176,NW_004523802.1.123:0.09697356)1.0000:0.25417385,((EVM0000513.1:0.06435927,XP_018801465.1:0.04063217)0.6637:0.03357183,(NW_004523802.1.124:0.00011649,NW_004523802.1.124.1:0.00000000)1.0000:0.24601854)1.0000:0.20238380)1.0000:0.51448847,(JAMg_model_8597.1:0.83385290,(JAMg_model_5801.1:0.65166572,JAMg_model_6711.1:0.57699970)0.6278:0.05001375)0.6771:0.10701114)0.2780:0.04083334,(((((((XP_011196690.1:0.00459935,XP_011196692.1:0.00000000)1.0000:0.07057914,(XP_014096040.1:0.05550352,XP_018795844.1:0.06197835)0.9709:0.02801008)1.0000:0.07951545,EVM0005006.1:0.15192974)0.7242:0.04056512,NW_004523692.1.117:0.19147888)1.0000:0.50980358,NP_523690.3:0.75253749)0.9798:0.21508951,(JAMg_model_4224.1:1.29918241,(JAMg_model_8246.1:0.05200418,JAMg_model_8246.2:0.02247191)1.0000:0.70209765)0.1917:0.05819801)0.1289:0.09623004,((EVM0008781.1:1.16558876,JAMg_model_15487.1:0.78317445)0.1626:0.10774540,(((((((JAMg_model_7921.1:0.42622427,JAMg_model_13761.1:0.37992288)0.9395:0.12282283,(JAMg_model_14989.1:0.00000000,JAMg_model_14989.2:0.00000000)1.0000:0.58508636)0.5269:0.09809857,JAMg_model_15570.1:0.59493436)0.2859:0.04207451,(JAMg_model_4631.1:0.69515379,JAMg_model_10400.1:0.42977580)1.0000:0.64742904)0.4473:0.10214341,((JAMg_model_1015.1:0.52649580,JAMg_model_12933.1:0.41624612)0.8352:0.12073700,(JAMg_model_10109.1:0.01590511,JAMg_model_10110.1:0.25572526)1.0000:0.35266719)0.8363:0.10978737)0.2522:0.05134085,(JAMg_model_9862.1:0.66604857,(JAMg_model_14830.1:0.40376966,(JAMg_model_14831.1:0.14097768,(JAMg_model_7953.1:0.18509060,(JAMg_model_13683.1:0.15204674,(JAMg_model_13681.3:0.00000000,(JAMg_model_13681.1:0.00024092,JAMg_model_13681.2:0.00000000)0.8969:0.00029811)1.0000:0.22218535)0.9720:0.05034175)1.0000:0.16543707)0.7410:0.05378183)1.0000:0.19432666)0.9652:0.15057783)0.1177:0.04483372,((((((EVM0014058.1:0.00106551,XP_018789760.1:0.00108272)0.9933:0.00884858,XP_011183998.1:0.01067484)0.5953:0.00412077,XP_014092453.1:0.01113096)0.6682:0.00437898,NW_004522755.1.177:0.02112830)1.0000:0.84373040,(JAMg_model_17537.1:0.02670973,JAMg_model_17537.2:0.00000000)1.0000:0.81140530)0.7242:0.12097252,(JAMg_model_9103.2:0.82200915,((((((XP_014102906.1:0.01736301,XP_018796898.1:0.02196790)0.7691:0.00972097,XP_011196302.1:0.05537467)1.0000:0.18740949,NP_523721.1:0.25191331)1.0000:0.18981482,NP_523520.2:0.45529839)1.0000:0.19092597,(NP_523647.2:0.36475884,(NW_004524123.1.48:0.10771203,(XP_011178893.1:0.04096067,(XP_014088559.1:0.02763281,XP_018793811.1:0.05491760)0.9383:0.02420330)1.0000:0.05269596)1.0000:0.21659539)1.0000:0.25714068)0.9955:0.11015914,(((((XP_014097486.1:0.19649702,XP_018798370.1:0.20896809)0.3161:0.00896720,XP_018798369.1:0.16349256)0.5448:0.03208208,(XP_011194820.1:0.00000000,XP_011194821.1:0.00000000)1.0000:0.25399108)0.9619:0.07166005,XP_014097484.1:0.31565120)1.0000:0.29965948,(NW_004524157.1.80:0.54509512,(NW_004523847.1.15:0.36091711,(XP_011187028.1:0.15918824,(EVM0010276.1:0.08485760,(XP_014100035.1:0.11035839,(EVM0011276.1:0.03891420,XP_018793129.1:0.03280111)0.8027:0.02560350)0.6895:0.02434104)0.9843:0.06519843)0.9854:0.07510094)1.0000:0.26762446)0.9989:0.14750042)0.9865:0.09189990)0.9888:0.14574842)0.3655:0.03338611)0.3117:0.04810075)0.0448:0.03458710)0.0303:0.05912628)0.0011:0.02322391)0.0000:0.00715109)0.0011:0.01599652,((NP_523796.2:1.08671421,JAMg_model_1222.1:1.06099530)0.1783:0.05147031,((((((XP_011184140.1:0.11483786,XP_014092452.1:0.09262138)0.4742:0.00650491,(EVM0003570.1:0.02349877,XP_018789757.1:0.03338861)0.9989:0.05305944)1.0000:0.33669205,(NW_004522755.1.169:0.23677413,(XP_011184142.1:0.20981361,(EVM0005750.1:0.07335389,EVM0003959.1:0.07176004)1.0000:0.16151738)0.9955:0.13126118)0.7960:0.05044075)1.0000:0.16141922,(NP_001262374.1:0.35914771,(XP_011188298.1:0.11507761,(XP_011188299.1:0.09878828,(XP_011188297.1:0.06774423,(XP_014094455.1:0.08120794,(EVM0008087.1:0.03545283,XP_018800887.1:0.02924038)0.9877:0.02723498)0.8565:0.02425347)0.7601:0.01213292)0.5482:0.01094580)1.0000:0.25303162)1.0000:0.28581368)1.0000:0.45234096,((NW_004523925.1.58:1.38115728,JAMg_model_13688.1:1.26882912)0.1783:0.03554421,(JAMg_model_6654.1:1.25418853,(JAMg_model_4630.1:1.22005054,JAMg_model_9369.1:1.15743586)0.3061:0.04614519)0.1536:0.01976313)0.3700:0.20245789)0.0684:0.03497175,((((((((((((EVM0004450.1:0.00610431,XP_018798558.1:0.00721146)0.9865:0.01529122,XP_014092042.1:0.01992156)0.7881:0.00865291,XP_011182064.1:0.03319213)0.9361:0.01744531,NW_004524356.1.144:0.05786456)1.0000:0.13969846,(NW_004523321.1.7:0.07981081,(XP_011189274.1:0.05421859,(XP_014095883.1:0.04774747,(EVM0015162.1:0.01632659,XP_018796638.1:0.02981456)0.9854:0.02232584)0.5740:0.00700407)0.8386:0.01434206)1.0000:0.09933133)0.5516:0.03931316,NW_004524245.1.390:0.20159458)1.0000:0.19183464,(NW_004523531.1.42:0.17802711,(XP_014092478.1:0.07783466,(EVM0002152.1:0.04165923,XP_018783745.1:0.03772580)0.9933:0.02810840)1.0000:0.12206929)1.0000:0.17817451)0.9406:0.06964557,(NW_004523531.1.70:0.22018305,(NW_004523925.1.82:0.17126427,(XP_011184786.1:0.08813067,(EVM0009819.1:0.01818782,XP_018786776.1:0.01955251)1.0000:0.07852066)1.0000:0.05570117)0.7859:0.02625937)1.0000:0.29030559)0.9944:0.10736838,(XP_011178079.1:0.50892635,(((((EVM0008033.1:0.00000000,XP_018798592.1:0.07992663)1.0000:0.12027047,(EVM0004243.1:0.07037126,XP_018798593.1:0.11076756)1.0000:0.12694633)1.0000:0.12926194,NW_004524245.1.356:0.31962290)0.9283:0.07597560,NW_004522755.1.88:0.41372487)0.3913:0.01020893,((((EVM0002254.1:0.08126619,EVM0010226.1:0.00228138)1.0000:0.07862974,XP_014086206.1:0.16830054)0.8587:0.03034497,EVM0014007.1:0.12675508)1.0000:0.15181749,((EVM0013232.1:0.05150130,EVM0009579.1:0.08015709)1.0000:0.05797167,((EVM0006418.1:0.08960262,EVM0001470.1:0.04003703)0.8016:0.04154804,(EVM0015252.1:0.10095507,(XP_018798519.1:0.01104392,XP_018798520.1:0.02376549)1.0000:0.06081836)0.3442:0.00503749)0.9787:0.04836754)1.0000:0.21949446)0.3890:0.02726773)0.4933:0.02580687)1.0000:0.12918161)0.7164:0.07609429,((((((NP_523624.2:0.22616846,NP_523822.1:0.23861322)1.0000:0.16603599,NP_523823.1:0.43631318)0.6760:0.05364682,(NP_477425.1:0.13876691,NP_523453.1:0.12307393)1.0000:0.35131630)0.6099:0.02619901,NP_523622.2:0.46252325)0.5908:0.02879908,NP_523656.2:0.56962726)0.9989:0.10598212,(NP_511081.1:0.48118917,((((EVM0004777.1:0.01458096,XP_018804185.1:0.01358992)0.9978:0.01983110,XP_014100883.1:0.03395606)0.9473:0.01608141,XP_011183260.1:0.05145095)1.0000:0.32100051,(NW_004524012.1.39:0.14639216,(XP_011183261.1:0.15344902,(XP_014100884.1:0.08870030,(EVM0013351.1:0.03046199,XP_018804184.1:0.02803421)1.0000:0.05737558)1.0000:0.05529491)0.9473:0.03185324)1.0000:0.20697135)0.9675:0.09108841)0.7915:0.07521530)0.2870:0.01690736)0.9316:0.12441683,XP_011179354.1:1.03535757)0.6962:0.18090385,(((((((EVM0005655.1:0.11380914,XP_018791353.1:0.10223531)0.9271:0.05670365,XP_014094554.1:0.16286967)1.0000:0.29600471,(XP_014094548.1:0.05354566,XP_018791263.1:0.07774442)1.0000:0.31010056)1.0000:0.15420862,(NW_004524023.1.354:0.17469093,(XP_011180402.1:0.05239261,XP_018785120.1:0.09895302)1.0000:0.14149884)1.0000:0.28639843)0.7018:0.05958741,(NW_004523309.1.184:0.37618064,((XP_011191673.1:0.20766840,XP_018791046.1:0.20952705)1.0000:0.19123180,(EVM0007220.1:0.04383483,(XP_014095326.1:0.08413662,EVM0008703.1:0.08086015)0.4496:0.00917731)1.0000:0.31542957)0.6401:0.04569510)0.9944:0.12541378)1.0000:0.17461834,(XP_014095654.1:0.05609919,(EVM0007737.1:0.01438744,XP_018797388.1:0.03344164)0.9955:0.01893900)1.0000:0.69048769)1.0000:0.13766007,(((((((EVM0007356.1:0.03579462,XP_018803914.1:0.04689710)1.0000:0.06351456,XP_011178078.1:0.12259627)1.0000:0.22212337,(EVM0003062.1:0.26194399,NW_004524467.1.184:0.23317450)1.0000:0.09793593)0.9922:0.07195876,XP_014103551.1:0.32946511)1.0000:0.19990305,(NW_004524467.1.185:0.10186680,(XP_011178076.1:0.04618317,(XP_014103552.1:0.02613227,(EVM0002350.1:0.01445401,XP_018803915.1:0.02063731)0.7332:0.00678465)0.8711:0.01163751)1.0000:0.04533123)1.0000:0.47903616)0.8117:0.06008483,(NW_004524390.1.27:0.10195953,(XP_011187627.1:0.04277458,(XP_014088938.1:0.04241133,(EVM0013184.1:0.02866164,XP_018802940.1:0.00847791)1.0000:0.03604895)0.8756:0.01329048)0.9978:0.03352020)1.0000:0.56865443)0.9686:0.08925239,((((XP_011196821.1:0.09185936,XP_014096236.1:0.09208954)1.0000:0.09346669,NW_004523836.1.146:0.18116948)1.0000:0.45630426,NP_523458.3:0.70099753)0.5874:0.04587431,(NP_523555.1:0.60048976,(((((XP_011178697.1:0.13732995,NW_004523935.1.89:0.12530609)1.0000:0.09420774,(XP_014097126.1:0.07995437,EVM0003263.1:0.05277024)1.0000:0.21178062)0.9854:0.06060603,(NW_004523935.1.88:0.16542039,(XP_011178698.1:0.10433251,EVM0003722.1:0.13460265)0.8195:0.03878989)1.0000:0.17547908)1.0000:0.22642383,((NP_523553.1:0.27121591,NP_523554.1:0.28975950)1.0000:0.17098396,((EVM0005976.1:0.12058826,NW_004523935.1.90:0.10255529)1.0000:0.21600361,(XP_011178699.1:0.06306671,(XP_014097127.1:0.06759737,EVM0004890.1:0.03294386)0.8554:0.01852469)1.0000:0.28484710)1.0000:0.14299040)0.5235:0.02927575)0.4451:0.03350747,((((XP_011186833.1:0.13441082,NW_004524555.1.53:0.14620409)0.9989:0.08111868,(EVM0001678.1:0.03321731,XP_018789278.1:0.02774339)1.0000:0.22594294)1.0000:0.26938988,NW_004523769.1.154:0.45367177)0.9865:0.10143715,(NP_523821.1:0.41179161,((((EVM0001725.1:0.07397492,EVM0012552.1:0.09572817)0.5314:0.01073828,XP_018805034.1:0.08697870)0.7388:0.02372100,XP_011188666.1:0.11781342)1.0000:0.20737238,(NW_004523836.1.147:0.11931246,(XP_011196822.1:0.05379677,(XP_014097365.1:0.03320007,(EVM0008437.1:0.02921960,XP_018797874.1:0.00674555)0.9552:0.02493626)0.7298:0.00865635)1.0000:0.05646576)1.0000:0.21720170)0.9765:0.07554249)0.9966:0.12352555)0.5325:0.03422549)0.2511:0.01992385)0.8442:0.13702132)0.8711:0.05853694)0.8475:0.09743353)0.4013:0.03712271)0.6020:0.10688041)0.0045:0.01816033)0.0034:0.01852859);
